# Supplementary material for: Identification and Validation of EMT-Related lncRNA Prognostic Signature for Colorectal Cancer
Source: Front Genet. 2021 Sep 22;12:723802. doi: 10.3389/fgene.2021.723802 (PMC8513715; doi:10.3389/fgene.2021.723802)
Supplement: Supplementary file 2 [file Table2.XLSX]

## Sheet: Sheet1
EMTgen	es lncRNA c	or pValue
ABI3BP	A1BG-AS1 0	.628087998878442 4	4.09948e-66
ABI3BP	A2M-AS1 0.	628879167354223 2.	7.36703e-52
ABI3BP	AC002091.1	0.603711	5.58204e-59
ABI3BP	AC002091.2	0.621293	2.51039e-63
ABI3BP	AC004847.1	0.67161	1.92719e-77
ABI3BP	AC006033.2	0.647631	2.21293e-70
ABI3BP	AC007541.1	0.623885	5.43444e-64
ABI3BP	AC009102.2	0.619728	6.2777e-63
ABI3BP	AC009950.1	0.61953	7.04924e-63
ABI3BP	AC010247.2	0.723317	3.48484e-95
ABI3BP	AC015819.1	0.652521	9.06097e-72
ABI3BP	AC016747.1	0.680204	3.89042e-80
ABI3BP	AC019205.1	0.644374	1.79856e-69
ABI3BP	AC022706.1	0.636954	1.94004e-67
ABI3BP	AC024337.2	0.685614	7.00646e-82
ABI3BP	AC025165.1	0.613215	2.69707e-61
ABI3BP	AC040168.1	0.696671	1.44328e-85
ABI3BP	AC060766.7	0.627717	5.51323e-65
ABI3BP	AC068473.3	0.60511	2.57481e-59
ABI3BP	AC090136.3	0.640178	2.57853e-68
ABI3BP	AC090559.1	0.647747	2.05222e-70
ABI3BP	AC090825.1	0.682994	4.95392e-81
ABI3BP	AC092376.2	0.642916	4.56027e-69
ABI3BP	AC093010.1	0.625912	1.62686e-64
ABI3BP	AC093278.2	0.632366	3.28759e-66
ABI3BP	AC099524.1	0.622093	1.56801e-63
ABI3BP	AC104083.1	0.683628	3.09188e-81
ABI3BP	AC104117.3	0.614222	1.51665e-61
ABI3BP	AC104825.1	0.609835	1.83466e-60
ABI3BP	AC106881.1	0.612696	3.62555e-61
ABI3BP	AC107959.1	0.695475	3.68213e-85
ABI3BP	AC243960.1	0.66726	4.1161e-76
ABI3BP	ADAMTS9-AS	2 0.60807926424359	1 4.92137514848101e-60
ABI3BP	AL049775.1	0.670402	4.53164e-77
ABI3BP	AL133371.2	0.661662	1.96339e-74
ABI3BP	AL161785.1	0.618255	1.48058e-62
ABI3BP	AL354811.1	0.620996	2.98829e-63
ABI3BP	AL357054.4	0.607436	7.05227e-60
ABI3BP	AL365361.1	0.684102	2.17268e-81
ABI3BP	AP000662.1	0.631846	4.51655e-66
ABI3BP	AP000894.2	0.602794	9.25149e-59
ABI3BP	AP001107.5	0.626611	1.07093e-64
ABI3BP	AP001189.3	0.612388	4.32174e-61
ABI3BP	BASP1-AS1	0.60007	4.10762e-58
ABI3BP	CADM3-AS1	0.705308	1.44677e-88
ABI3BP	DIRC3 0.66	3356360791617 6.14	8.93879e-64
ABI3BP	GAS1RR 0.6	23293978147757 7.7	1.39423e-52
ABI3BP	LIFR-AS1 0	.682160809104166 9	1.91194e-82
ABI3BP	LINC00092	0.638204	8.89486e-68
ABI3BP	LINC00877	0.624687	3.37563e-64
ABI3BP	LINC00891	0.604857	2.96271e-59
ABI3BP	LINC00900	0.65720237915963 4	2.16148e-75
ABI3BP	LINC00987	0.71794	3.73445e-93
ABI3BP	LINC01140	0.739231	1.74077e-101
ABI3BP	LINC01197	0.784908	1.83156e-122
ABI3BP	LINC01281	0.612009	5.36022e-61
ABI3BP	LINC01352	0.600334	3.5556e-58
ABI3BP	LINC01354	0.650208	4.13895e-71
ABI3BP	LINC01537	0.651456	1.82637e-71
ABI3BP	LINC01638	0.619314	7.9947e-63
ABI3BP	LINC01679	0.674957	1.76209e-78
ABI3BP	LINC01684	0.650287	3.92897e-71
ABI3BP	LINC01857	0.646738	3.93947e-70
ABI3BP	LINC01934	0.62311996614204 8	5.50323e-65
ABI3BP	LINC02185	0.704928	1.97028e-88
ABI3BP	LINC02202	0.602985	8.32808e-59
ABI3BP	LINC02381	0.633265	1.89548e-66
ABI3BP	LINC02829	0.653076	6.2809e-72
ABI3BP	LRRK2-DT 0	.643417603307849 3	3.12734e-70
ABI3BP	MAGI2-AS3	0.688206	9.91157e-83
ABI3BP	MEF2C-AS1	0.728284	4.20137e-97
ABI3BP	MIR100HG 0	.676221409676731 7	8.28845e-81
ABI3BP	MIR497HG 0	.695259172429203 4	3.57567e-86
ABI3BP	MSC-AS1 0.	659981861585187 6.	1.61541e-61
ABI3BP	NR2F1-AS1	0.600124	3.98812e-58
ABI3BP	PCED1B-AS1	0.729015	2.17545e-97
ABI3BP	RFPL1S 0.6	46596654064853 4.3	1.62184e-58
ABI3BP	SENCR 0.68	4554940099106 1.54	8.9624e-71
ABI3BP	SETBP1-DT	0.760754	8.79129e-111
ABI3BP	TRG-AS1 0.	606698492377686 1.	6.47205e-48
ABI3BP	ZNF582-AS1	0.611058	9.19131e-61
ABI3BP	ZNF667-AS1	0.731642	2.00462e-98
ACTA2	A2M-AS1 0.6	26070289902853 1.4	7.96773e-52
ACTA2	AC002398.2	0.606804	1.00376e-59
ACTA2	AC005180.1	0.663807	4.51107e-75
ACTA2	AC005180.2	0.70404960980716 4	1.82413e-90
ACTA2	AC007541.1	0.659217	1.03422e-73
ACTA2	AC007998.3	0.603783	5.36369e-59
ACTA2	AC008050.1	0.63321	1.96045e-66
ACTA2	AC009102.2	0.681671	1.31998e-80
ACTA2	AC009549.1	0.616698	3.65105e-62
ACTA2	AC010931.1	0.626449	1.17998e-64
ACTA2	AC013553.3	0.639189	4.79972e-68
ACTA2	AC016747.1	0.724178	1.63166e-95
ACTA2	AC027237.3	0.629136	2.34299e-65
ACTA2	AC027682.6	0.638499	7.39618e-68
ACTA2	AC040168.1	0.67975862879781 5	3.93647e-81
ACTA2	AC079313.2	0.621907	1.74954e-63
ACTA2	AC080038.1	0.602501	1.08674e-58
ACTA2	AC090044.1	0.677843	2.18563e-79
ACTA2	AC090825.1	0.62007739937629 5	1.1826e-64
ACTA2	AC093278.2	0.683529	3.32956e-81
ACTA2	AC104083.1	0.761479	4.11022e-111
ACTA2	AC104117.3	0.622151	1.51515e-63
ACTA2	AC104825.1	0.660758	3.63529e-74
ACTA2	AC106786.1	0.827576	2.57263e-147
ACTA2	AC107959.1	0.65334663317783 5	2.52306e-73
ACTA2	AC120036.4	0.612376	4.35019e-61
ACTA2	AC126773.4	0.607719	6.02157e-60
ACTA2	AC134312.5	0.600143	3.94572e-58
ACTA2	AC138207.5	0.613951	1.77152e-61
ACTA2	ACTA2-AS1 0	.641718208031316 9	7.50306e-70
ACTA2	AF001548.1	0.69719	9.59552e-86
ACTA2	AJ011932.1	0.609396	2.34949e-60
ACTA2	AL049775.1	0.718007	3.52487e-93
ACTA2	AL049838.1	0.655635	1.1483e-72
ACTA2	AL109741.1	0.640375	2.27771e-68
ACTA2	AL139220.2	0.621007	2.96913e-63
ACTA2	AL139393.3	0.639622	3.65902e-68
ACTA2	AL161785.1	0.659245	1.01538e-73
ACTA2	AL354811.1	0.610466	1.28483e-60
ACTA2	AL356417.2	0.723006	4.57885e-95
ACTA2	AL356489.2	0.641045	1.49234e-68
ACTA2	AL391422.4	0.686105	4.84602e-82
ACTA2	AL513217.1	0.723437	3.1343e-95
ACTA2	AL691447.2	0.618992	9.64481e-63
ACTA2	AP000695.1	0.641176	1.37392e-68
ACTA2	AP001107.5	0.838842	4.80456e-155
ACTA2	AP001189.3	0.719657	8.49434e-94
ACTA2	AP003071.3	0.66684551825429 5	4.96451e-77
ACTA2	AP003071.4	0.831406	7.03471e-150
ACTA2	AP003548.1	0.696834	1.2693e-85
ACTA2	BVES-AS1 0.	75154906018641 1.0	8.84437e-94
ACTA2	FAM225B 0.6	21921730152707 1.7	3.40487e-51
ACTA2	FENDRR 0.62	5861760510816 1.67	6.02761e-53
ACTA2	GAS1RR 0.65	6498329365518 6.44	7.57715e-62
ACTA2	GIHCG 0.642	983288088251 4.368	6.58718e-60
ACTA2	GPRACR 0.61	3365908293799 2.47	4.70025e-50
ACTA2	HAND2-AS1 0	.761254308145258 5	2.02013e-112
ACTA2	HOMER3-AS1	0.627037	8.29402e-65
ACTA2	IL12A-AS1 0	.625610705212301 1	9.47047e-65
ACTA2	LIFR-AS1 0.	650271405692869 3.	9.69638e-58
ACTA2	LINC00578 0	.761902669905841 2	6.31324e-112
ACTA2	LINC00702 0	.714914625723208 4	9.41927e-93
ACTA2	LINC00900 0	.66269680916936 9.	6.70545e-62
ACTA2	LINC00987 0	.697870214948778 5	6.13515e-87
ACTA2	LINC01140 0	.611667632676624 6	5.06511e-62
ACTA2	LINC01160 0	.674494093489286 2	4.58363e-79
ACTA2	LINC01197 0	.696418049805948 1	7.59583e-86
ACTA2	LINC01352 0	.645741141354357 7	4.8731e-71
ACTA2	LINC01354 0	.774116432578178 4	5.81783e-118
ACTA2	LINC01489 0	.658794060185443 1	3.76941e-74
ACTA2	LINC01537 0	.636791184821922 2	1.46115e-68
ACTA2	LINC01614 0	.603436908498981 6	4.92505e-60
ACTA2	LINC01615 0	.621869674684993 1	7.88017e-64
ACTA2	LINC01638 0	.703748311053029 5	1.27711e-89
ACTA2	LINC01711 0	.69039869901631 1.	8.65345e-70
ACTA2	LINC01936 0	.756316120455466 8	7.09417e-110
ACTA2	LINC02381 0	.660039902003505 5	9.23576e-75
ACTA2	LINC02611 0	.610718432602209 1	1.14009e-61
ACTA2	MACORIS 0.6	07287483920565 7.6	6.43146e-48
ACTA2	MBNL1-AS1 0	.767112604554765 1	1.57535e-115
ACTA2	MIR100HG 0.	679830018361878 5.	1.18581e-68
ACTA2	MIR1915HG 0	.610674852943429 1	1.41805e-61
ACTA2	MIR497HG 0.	753765234959427 1.	1.69473e-94
ACTA2	MRGPRF-AS1	0.612272	4.61583e-61
ACTA2	MSC-AS1 0.6	37770161939428 1.1	6.63479e-55
ACTA2	RFPL1S 0.65	4723956302563 2.10	6.68067e-61
ACTA2	RNF144A-AS1	0.659796	6.98882e-74
ACTA2	RXYLT1-AS1	0.62098852829474 3	1.21185e-66
ACTA2	SENCR 0.600	100240291989 4.039	6.04225e-48
ACTA2	SERTAD4-AS1	0.731189	3.02867e-98
ACTA2	SETBP1-DT 0	.740814466293025 3	8.74814e-103
ACTA2	ZFHX4-AS1 0	.629673373310741 1	6.92865e-66
ACTA2	ZNF582-AS1	0.670056	5.78802e-77
ACTA2	ZNF667-AS1	0.901474	9.87922e-213
ADAM12	AC004817.3	0.601312	2.08535e-58
ADAM12	AC009093.1	0.639806	3.2595e-68
ADAM12	AC009093.2	0.609466	2.25916e-60
ADAM12	AC016747.1	0.751715	9.2209e-107
ADAM12	AC060766.7	0.620431	4.16187e-63
ADAM12	AC079298.3	0.658767	1.40254e-73
ADAM12	AC090559.1	0.745373	4.82339e-104
ADAM12	AC092376.2	0.658142	2.13772e-73
ADAM12	AC093278.2	0.613047	2.96804e-61
ADAM12	AC099066.2	0.786758	2.02329e-123
ADAM12	AC104083.1	0.600661	2.97517e-58
ADAM12	AC106786.1	0.721181	2.26049e-94
ADAM12	AC110597.1	0.623799	5.71976e-64
ADAM12	AC112721.1	0.6477	2.11563e-70
ADAM12	AC112721.2	0.765307	7.08716e-113
ADAM12	AC114284.1	0.736297	2.73346e-100
ADAM12	AC134312.5	0.765651	4.89785e-113
ADAM12	AL135818.2	0.656126	8.269e-73
ADAM12	AL136084.2	0.685273	9.04662e-82
ADAM12	AL139393.3	0.642184	7.25662e-69
ADAM12	AL161785.1	0.661226	2.64425e-74
ADAM12	AL354811.1	0.755202	2.71753e-108
ADAM12	AL356417.2	0.646014	6.28244e-70
ADAM12	AL391422.4	0.635244	5.60151e-67
ADAM12	AL691447.2	0.653397	5.07906e-72
ADAM12	AP000695.1	0.636696	2.27729e-67
ADAM12	AP000695.2	0.611835	5.91734e-61
ADAM12	AP001434.1	0.687096	2.29639e-82
ADAM12	DIRC1 0.69	1928027477518 5.76	6.42606e-73
ADAM12	FAM225B 0.	661492664830409 2.	2.0388e-61
ADAM12	FNDC1-IT1	0.636655	2.33516e-67
ADAM12	GAS1RR 0.6	6531276398482 1.59	4.12488e-64
ADAM12	HIF1A-AS1	0.657814	2.66593e-73
ADAM12	LINC00578	0.693744	1.41718e-84
ADAM12	LINC00900	0.643287	3.59966e-69
ADAM12	LINC00968	0.774733	2.29588e-117
ADAM12	LINC01048	0.670057	5.78327e-77
ADAM12	LINC01094	0.74768856218636 5	1.40575e-107
ADAM12	LINC01140	0.604204	4.25248e-59
ADAM12	LINC01235	0.662156	1.40031e-74
ADAM12	LINC01415	0.618463	1.31208e-62
ADAM12	LINC01537	0.603318	6.93334e-59
ADAM12	LINC01561	0.728801	2.63655e-97
ADAM12	LINC01614	0.746357	1.84944e-104
ADAM12	LINC01615	0.754085	8.45942e-108
ADAM12	LINC01638	0.607272	7.73284e-60
ADAM12	LINC01936	0.616029	5.36955e-62
ADAM12	LINC02015	0.607072	8.6422e-60
ADAM12	LINC02381	0.69278	2.98907e-84
ADAM12	LINC02798	0.617489	2.31014e-62
ADAM12	LNCOG 0.62	4454841682651 3.87	5.34666e-54
ADAM12	MAGI2-AS3	0.670503	4.21966e-77
ADAM12	MSC-AS1 0.	763973674383713 2.	9.39781e-99
ADAM12	MYOSLID 0.	751900980519263 7.	6.49755e-94
ADAM12	PELATON 0.	605695490053333 1.	8.60635e-46
ADAM12	RNF144A-AS	1 0.76037743269825	3 1.30314074062198e-110
ADAM12	SENCR 0.65	8593398177924 1.57	6.72232e-62
ADAM12	WNT5A-AS1	0.72334200872829 3	4.07964e-96
ADAM12	ZNF667-AS1	0.663476	5.66184e-75
APLP1	AC002351.1	0.685693	6.60528e-82
APLP1	AC003986.1	0.670067	5.74112e-77
APLP1	AC004540.2	0.650243	4.04462e-71
APLP1	AC004597.1	0.656298	7.37294e-73
APLP1	AC004882.1	0.754947	3.52419e-108
APLP1	AC005550.1	0.636913	1.99008e-67
APLP1	AC006058.1	0.630103	1.30442e-65
APLP1	AC006058.3	0.810409	1.46603e-136
APLP1	AC006305.1	0.757023	4.21508e-109
APLP1	AC006450.3	0.908307	2.54709e-221
APLP1	AC006538.1	0.646928	3.48629e-70
APLP1	AC007375.3	0.792726	1.42246e-126
APLP1	AC007993.2	0.626179	1.38688e-64
APLP1	AC008060.3	0.872303	4.69891e-182
APLP1	AC009139.1	0.745644	3.70581e-104
APLP1	AC009271.1	0.748386	2.52299e-105
APLP1	AC010536.3	0.71088	1.46918e-90
APLP1	AC010624.2	0.615831	6.01928e-62
APLP1	AC010641.1	0.80701296407446 1	4.58196e-135
APLP1	AC012123.1	0.67279270946012 8	3.05749e-79
APLP1	AC016642.1	0.690694	1.48773e-83
APLP1	AC018730.1	0.909209	1.66665e-222
APLP1	AC020928.1	0.867336	1.37406e-177
APLP1	AC020928.2	0.653143	6.01127e-72
APLP1	AC022893.2	0.907633	1.91933e-220
APLP1	AC023310.4	0.76655	1.86465e-113
APLP1	AC026369.1	0.675341	1.33661e-78
APLP1	AC026495.1	0.623934	5.27892e-64
APLP1	AC060834.2	0.909605	4.98778e-223
APLP1	AC063977.6	0.638384	7.94822e-68
APLP1	AC064805.2	0.645705	7.66192e-70
APLP1	AC068446.2	0.898085	1.05669e-208
APLP1	AC068473.3	0.829106	2.47642e-148
APLP1	AC068987.3	0.609381	2.36936e-60
APLP1	AC092720.2	0.874894	1.8496e-184
APLP1	AC092957.1	0.701904	2.26577e-87
APLP1	AC097468.2	0.738568	3.25136e-101
APLP1	AC103808.3	0.652866	7.2162e-72
APLP1	AC103808.6	0.640233	2.49029e-68
APLP1	AC103952.2	0.90617692377826 1	4.25395e-219
APLP1	AC105271.1	0.867508	9.68193e-178
APLP1	AC106820.2	0.89516	2.45128e-205
APLP1	AC106820.4	0.94284	1.68185e-278
APLP1	AC106820.5	0.702789	1.11252e-87
APLP1	AC108472.1	0.758315	1.11239e-109
APLP1	AC109309.1	0.618871	1.03477e-62
APLP1	AC112176.1	0.908351	2.23296e-221
APLP1	AC116666.1	0.743361	3.38029e-103
APLP1	AC123786.1	0.749926	5.49153e-106
APLP1	AC128685.1	0.710914	1.42789e-90
APLP1	AC132825.3	0.763416	5.31353e-112
APLP1	AC135782.1	0.677264	3.32916e-79
APLP1	AC138761.1	0.81428	6.90068e-139
APLP1	AC140847.2	0.623852	5.54141e-64
APLP1	AC244517.5	0.806237	4.11834e-134
APLP1	AF111169.2	0.906334	8.97301e-219
APLP1	AL022313.4	0.90723159155083 6	3.33718e-221
APLP1	AL023802.1	0.712098	5.31005e-91
APLP1	AL031658.2	0.835561	9.83616e-153
APLP1	AL035425.1	0.745031	6.72875e-104
APLP1	AL035425.3	0.6500649728151 4.	5.43082e-58
APLP1	AL049543.1	0.635464	4.88887e-67
APLP1	AL049651.2	0.714325	8.13991e-92
APLP1	AL121827.1	0.860533	9.33501e-172
APLP1	AL121904.1	0.838088	1.64804e-154
APLP1	AL132709.7	0.765503	5.73961e-113
APLP1	AL133325.3	0.726724	1.70093e-96
APLP1	AL139231.1	0.670273	4.96646e-77
APLP1	AL161938.1	0.634115	1.12355e-66
APLP1	AL162427.1	0.600009	4.24484e-58
APLP1	AL353608.3	0.6639	4.23002e-75
APLP1	AL353743.2	0.69855728511371 3	2.61634e-87
APLP1	AL354766.2	0.928384	4.38154e-251
APLP1	AL355990.1	0.891829	1.26592e-201
APLP1	AL355990.2	0.916687	7.98783e-233
APLP1	AL391095.2	0.769051	1.23828e-114
APLP1	AL589740.1	0.679757	5.39831e-80
APLP1	ANKRD34C-AS	1 0.87970300056747	4.55466e-189
APLP1	AP003108.1	0.703336	7.1561e-88
APLP1	BLACE 0.869	715928337465 1.049	2.46785e-169
APLP1	BX119904.2	0.932847	6.91059e-259
APLP1	C10orf71-AS	1 0.60144877384384	1.93462e-58
APLP1	C17orf102 0	.868596237933786 1	5.2056e-180
APLP1	CFAP61-AS1	0.619663	6.52193e-63
APLP1	CT66 0.6198	88868799219 5.7147	3.92243e-54
APLP1	CU104787.1	0.898812	1.48408e-209
APLP1	FAM242A 0.7	23731509620721 2.4	1.84722e-83
APLP1	FLG-AS1 0.8	34101427511262 1.0	1.01235e-139
APLP1	FLJ36000 0.	931785947941878 5.	5.28331e-244
APLP1	GPC5-AS1 0.	933545098567404 3.	7.26587e-247
APLP1	GPR1-AS 0.8	22512351922728 5.0	4.88582e-132
APLP1	INSYN1-AS1	0.748836	1.61825e-105
APLP1	KC877982.1	0.935622	5.16339e-264
APLP1	LBX1-AS1 0.	868885721973213 5.	8.08778e-166
APLP1	LHX1-DT 0.7	58296868119117 1.1	3.35361e-97
APLP1	LHX5-AS1 0.	930823759046338 2.	7.63521e-244
APLP1	LINC00029 0	.856876254657289 9	5.15414e-170
APLP1	LINC00327 0	.780767030732793 2	3.46496e-121
APLP1	LINC00384 0	.810810044876985 8	4.5865e-138
APLP1	LINC00402 0	.634321641085314 9	8.95811e-68
APLP1	LINC00461 0	.669435957296804 8	9.58483e-78
APLP1	LINC00632 0	.881627237506203 5	7.38258e-192
APLP1	LINC00639 0	.684093956264743 2	1.85359e-82
APLP1	LINC00689 0	.663560125693676 5	3.44961e-76
APLP1	LINC01014 0	.852128171505193 5	7.83996e-166
APLP1	LINC01087 0	.617155501522312 2	8.01824e-63
APLP1	LINC01159 0	.754524881504056 5	4.14089e-109
APLP1	LINC01242 0	.669088325483105 1	1.43998e-77
APLP1	LINC01388 0	.920719037417437 8	4.78805e-240
APLP1	LINC01551 0	.803201960037532 2	2.85789e-133
APLP1	LINC01574 0	.702556969901098 1	3.40589e-88
APLP1	LINC01831 0	.93960899609081 8.	5.5246e-259
APLP1	LINC01886 0	.801442138362374 2	2.72581e-132
APLP1	LINC01964 0	.67750752856008 2.	7.88737e-66
APLP1	LINC01976 0	.786715682281238 2	1.27147e-124
APLP1	LINC02078 0	.92231411321857 2.	9.964e-228
APLP1	LINC02249 0	.86218121212938 3.	8.52105e-160
APLP1	LINC02282 0	.676154477409235 7	4.33965e-80
APLP1	LINC02370 0	.727884504666081 6	1.54896e-99
APLP1	LINC02377 0	.74694802910543 1.	3.70589e-92
APLP1	LINC02382 0	.663038254706089 7	6.50832e-76
APLP1	LINC02387 0	.647854880968528 1	9.13693e-71
APLP1	LINC02434 0	.942691404738986 3	4.95241e-279
APLP1	LINC02440 0	.932775441256921 9	3.19315e-260
APLP1	LINC02500 0	.937898918307233 2	1.51407e-269
APLP1	LINC02593 0	.664021453004158 3	8.90354e-76
APLP1	LINC02671 0	.66176205262639 1.	8.33581e-61
APLP1	MIR124-1HG	0.926696	2.89109e-248
APLP1	MIR124-2HG	0.893262	3.3115e-203
APLP1	MIR217HG 0.	922790573541902 5.	4.20618e-229
APLP1	MIR7-3HG 0.	940316102793143 3.	1.38908e-260
APLP1	MIR9-3HG 0.	817011983305108 1.	4.56301e-127
APLP1	NAALADL2-AS	2 0.71713181052818	5 7.47073183325753e-93
APLP1	PANTR1 0.89	5487873066514 1.04	2.96656e-195
APLP1	PAQR9-AS1 0	.779770248664283 7	4.28927e-121
APLP1	SALRNA1 0.7	26430589161382 2.2	9.40328e-85
APLP1	TBX5-AS1 0.	938974853307553 1.	6.0181e-257
APLP1	TUBA3FP 0.6	34589150127204 8.3	9.14775e-55
APLP1	U95743.1 0.	679377155118707 7.	1.32594e-67
APLP1	ZIM2-AS1 0.	67771524707498 2.3	9.79199e-67
AREG A	C239584.1 0	.651237888901097 2	1.07601e-72
BASP1	A1BG-AS1 0.	706967821194348 3.	7.2809e-78
BASP1	A2M-AS1 0.6	97536669396371 7.3	2.38022e-75
BASP1	AC002091.1	0.736972	1.45455e-100
BASP1	AC002091.2	0.73	8.9222e-98
BASP1	AC002480.1	0.609694	1.98587e-60
BASP1	AC004846.1	0.720496	4.10465e-94
BASP1	AC004847.1	0.694934	5.61655e-85
BASP1	AC004865.2	0.616705	3.63648e-62
BASP1	AC004921.1	0.667548	3.36691e-76
BASP1	AC005082.1	0.637782	1.15762e-67
BASP1	AC005291.1	0.641112	1.43069e-68
BASP1	AC005291.2	0.630559	9.89104e-66
BASP1	AC006033.2	0.69094	1.23256e-83
BASP1	AC007406.3	0.627315	7.01834e-65
BASP1	AC007541.1	0.656638	5.87018e-73
BASP1	AC007998.3	0.639016	5.34939e-68
BASP1	AC008972.2	0.665514	1.38682e-75
BASP1	AC009093.1	0.658942	1.24599e-73
BASP1	AC009093.2	0.677435	2.93858e-79
BASP1	AC009159.3	0.624612	3.53059e-64
BASP1	AC009950.1	0.61309350627465 2	8.90908e-62
BASP1	AC010247.1	0.608641	3.59047e-60
BASP1	AC010247.2	0.658144	2.13496e-73
BASP1	AC015819.1	0.670511	4.19769e-77
BASP1	AC016747.1	0.872212	5.68668e-182
BASP1	AC018755.4	0.713833	1.23443e-91
BASP1	AC019205.1	0.673833	3.94822e-78
BASP1	AC019254.1	0.604504	3.60108e-59
BASP1	AC022706.1	0.730724	4.62666e-98
BASP1	AC025165.1	0.6174228997913 2.	3.99917e-49
BASP1	AC060766.4	0.640904	1.63106e-68
BASP1	AC060766.7	0.755794	1.4857e-108
BASP1	AC079298.3	0.693808	1.34877e-84
BASP1	AC079921.2	0.631065	7.26978e-66
BASP1	AC080038.1	0.657277	3.82558e-73
BASP1	AC083862.1	0.650907	2.61764e-71
BASP1	AC087521.1	0.6195926610014 6.	7.94342e-50
BASP1	AC090136.3	0.619844	5.86676e-63
BASP1	AC090559.1	0.841431	6.61938e-157
BASP1	AC090825.1	0.759064	5.11776e-110
BASP1	AC091182.1	0.614	1.72276e-61
BASP1	AC092376.2	0.732822	6.80263e-99
BASP1	AC093278.2	0.755468	2.07341e-108
BASP1	AC096733.2	0.641187	1.36487e-68
BASP1	AC099066.2	0.7020091740709 2.	8.21472e-76
BASP1	AC104083.1	0.715759	2.41198e-92
BASP1	AC104117.3	0.673686	4.38648e-78
BASP1	AC104825.1	0.65441166225203 2	5.92629e-73
BASP1	AC106786.1	0.778975	1.85475e-119
BASP1	AC106881.1	0.66008049701178 5	7.62591e-75
BASP1	AC107959.1	0.78402	5.23343e-122
BASP1	AC110597.1	0.639888	3.09482e-68
BASP1	AC112721.1	0.622875	9.88291e-64
BASP1	AC112721.2	0.688328	9.03884e-83
BASP1	AC114284.1	0.704688	2.39501e-88
BASP1	AC134312.5	0.731918	1.5574e-98
BASP1	AC138207.5	0.716504	1.2778e-92
BASP1	AC144831.1	0.65481634580386 1	9.81119e-73
BASP1	AC145098.1	0.710897	1.44792e-90
BASP1	ACTA2-AS1 0	.641867878336898 8	8.6842e-70
BASP1	AL049775.1	0.675922	8.79383e-79
BASP1	AL049838.1	0.658815	1.35779e-73
BASP1	AL109741.1	0.705533	1.20471e-88
BASP1	AL122035.1	0.614088	1.63738e-61
BASP1	AL133371.2	0.64101	1.52637e-68
BASP1	AL135818.2	0.723444	3.11606e-95
BASP1	AL137026.1	0.63571778581936 4	1.77535e-68
BASP1	AL139220.2	0.60090885901445 2	5.98928e-59
BASP1	AL139393.3	0.715525	2.94337e-92
BASP1	AL161785.1	0.768297	2.81361e-114
BASP1	AL353593.1	0.601037	2.42262e-58
BASP1	AL354811.1	0.820313	1.26086e-142
BASP1	AL356417.2	0.757955	1.61373e-109
BASP1	AL365361.1	0.627401	6.66659e-65
BASP1	AL391422.4	0.716498	1.28459e-92
BASP1	AL691447.2	0.663146	7.10703e-75
BASP1	AP000662.1	0.641083	1.45681e-68
BASP1	AP000695.1	0.723508	2.94459e-95
BASP1	AP000695.2	0.655127	1.61132e-72
BASP1	AP001189.3	0.716864	9.39394e-93
BASP1	AP001434.1	0.632055	3.97614e-66
BASP1	AP001471.1	0.627673	5.66022e-65
BASP1	AP002954.1	0.625491	2.0912e-64
BASP1	AP003071.4	0.60738	7.27959e-60
BASP1	BASP1-AS1 0	.667200787313117 4	2.90441e-77
BASP1	BX322234.1	0.65065	3.09937e-71
BASP1	CARD8-AS1 0	.606350737732759 1	2.92366e-60
BASP1	CFAP58-DT 0	.651677127403464 1	5.79404e-72
BASP1	DIRC1 0.703	270501415369 7.543	4.32288e-78
BASP1	DIRC3 0.649	855516989981 5.209	8.70449e-62
BASP1	DUBR 0.6618	95010265719 1.6743	2.83744e-65
BASP1	EDIL3-DT 0.	627260986067061 7.	2.50831e-52
BASP1	FAM225A 0.6	99713120435093 1.3	3.87739e-75
BASP1	FAM225B 0.7	35208424789464 7.5	2.3621e-88
BASP1	FNDC1-IT1 0	.67656061307213 5.	5.41751e-66
BASP1	GAS1RR 0.73	305021195434 5.518	5.95554e-89
BASP1	GORAB-AS1 0	.601261781922133 2	1.43003e-59
BASP1	HIF1A-AS1 0	.613720998893288 2	2.03127e-63
BASP1	HOMER3-AS1	0.69123	9.86138e-84
BASP1	IL12A-AS1 0	.667398853625834 3	7.36458e-77
BASP1	IL6-AS1 0.6	26078472754215 1.4	7.24572e-52
BASP1	LEF1-AS1 0.	609227705898655 2.	5.82692e-48
BASP1	LINC00189 0	.631405807619479 5	9.08427e-67
BASP1	LINC00327 0	.620066396152001 5	1.51306e-64
BASP1	LINC00519 0	.636325258670201 2	8.66521e-68
BASP1	LINC00578 0	.765193686471567 7	9.98022e-114
BASP1	LINC00877 0	.615067405432482 9	3.39669e-63
BASP1	LINC00900 0	.807995846731274 3	8.87662e-136
BASP1	LINC00968 0	.778577639710995 2	9.26362e-120
BASP1	LINC00987 0	.803604971081981 1	3.46421e-133
BASP1	LINC01048 0	.629573360745999 1	7.9856e-66
BASP1	LINC01094 0	.797217868873317 5	1.33489e-130
BASP1	LINC01140 0	.758553738564295 8	6.88934e-111
BASP1	LINC01197 0	.726840170965137 1	5.32773e-97
BASP1	LINC01352 0	.60198188403046 1.	4.44681e-46
BASP1	LINC01415 0	.698048330027251 4	8.77205e-87
BASP1	LINC01537 0	.70132466532954 3.	6.04405e-74
BASP1	LINC01561 0	.645823689211423 7	1.00303e-71
BASP1	LINC01614 0	.690568440473043 1	6.3805e-84
BASP1	LINC01615 0	.733819126458932 2	7.19443e-100
BASP1	LINC01638 0	.713111476895611 2	2.66934e-92
BASP1	LINC01679 0	.715413918289788 3	2.34479e-93
BASP1	LINC01684 0	.660820666569055 3	4.84257e-75
BASP1	LINC01711 0	.620769623681196 3	4.12432e-64
BASP1	LINC01936 0	.71041636627223 2.	1.61376e-77
BASP1	LINC01943 0	.721167339568876 2	2.88027e-95
BASP1	LINC02015 0	.643288067450426 3	5.97725e-70
BASP1	LINC02099 0	.664440707761199 2	9.13408e-76
BASP1	LINC02185 0	.664284000936838 3	2.46136e-76
BASP1	LINC02202 0	.68445697408699 1.	6.66599e-68
BASP1	LINC02285 0	.66976614808249 7.	9.96625e-65
BASP1	LINC02289 0	.615847952824983 5	9.61147e-63
BASP1	LINC02381 0	.807428340558573 8	3.48106e-136
BASP1	LINC02408 0	.636978515986081 1	9.10082e-68
BASP1	LINC02611 0	.734895297038645 1	5.80024e-102
BASP1	LINC02798 0	.679239301665072 7	8.8969e-81
BASP1	LNCOG 0.673	406468399865 5.358	6.04318e-68
BASP1	LRRK2-DT 0.	641417329664391 1.	1.79548e-55
BASP1	MAGI2-AS3 0	.776387663075575 3	5.48495e-119
BASP1	MEF2C-AS1 0	.606378749282605 1	2.72364e-60
BASP1	MEG3 0.6441	22650336926 2.1125	2.54871e-60
BASP1	MIR100HG 0.	71066887789287 1.7	5.16873e-78
BASP1	MIR1915HG 0	.716160681376341 1	7.12878e-93
BASP1	MIR497HG 0.	665943683127256 1.	2.92101e-63
BASP1	MSC-AS1 0.8	44649897919928 2.8	8.54771e-147
BASP1	MYOSLID 0.7	5673971800787 5.64	5.69661e-99
BASP1	NR2F1-AS1 0	.666516311226702 6	9.12549e-77
BASP1	PCED1B-AS1	0.74205	1.19084e-102
BASP1	PDE2A-AS2 0	.728456435895051 3	5.97561e-98
BASP1	PELATON 0.6	9190934956272 5.84	9.95958e-73
BASP1	PRKAR1B-AS1	0.696858	1.2453e-85
BASP1	PRR34 0.607	754400130006 5.903	2.00661e-50
BASP1	PTPRN2-AS1	0.646714	4.00067e-70
BASP1	RASSF8-AS1	0.647633	2.20896e-70
BASP1	RFPL1S 0.73	1350600983542 2.61	4.65408e-87
BASP1	RNF144A-AS1	0.759704	2.63215e-110
BASP1	SENCR 0.790	257931299239 2.945	9.81926e-115
BASP1	SETBP1-DT 0	.662198808946207 1	3.60199e-75
BASP1	ST3GAL6-AS1	0.614492	1.29961e-61
BASP1	WNT5A-AS1 0	.605315128471582 2	2.981e-60
BASP1	WWC2-AS2 0.	601231087227409 2.	1.79279e-45
BASP1	ZFHX4-AS1 0	.61154689890837 6.	9.67828e-48
BASP1	ZNF582-AS1	0.61262	3.78676e-61
BASP1	ZNF667-AS1	0.829841	7.98311e-149
BDNF A	L355596.1 0	.648526582695483 1	2.37698e-71
BDNF A	L355916.1 0	.614725965900824 1	1.36215e-62
BDNF M	IR4432HG 0.	626181455775124 1.	3.8453e-51
BGN AC	002091.1 0.	602557295995097 1.	5.34568e-46
BGN AC	004921.1 0.	669010329537154 1.	2.08456e-63
BGN AC	005082.1 0.	622378450895355 1.	3.24867e-50
BGN AC	005291.2 0.	62493947813296 2.9	4.85806e-53
BGN AC	007998.3 0.	604450118793173 3.	7.10811e-46
BGN AC	008972.2 0.	602210626849463 1.	2.74331e-45
BGN AC	009093.2 0.	648834586444587 1.	1.31454e-58
BGN AC	016747.1 0.	787344629926076 1.	9.1826e-113
BGN AC	022706.1 0.	612150243210717 4.	9.46555e-49
BGN AC	060766.7 0.	610597666004995 1.	1.92739e-47
BGN AC	068473.4 0.	671597923330599 1.	9.43426e-64
BGN AC	079298.3 0.	684567016562783 1.	5.35045e-69
BGN AC	080038.1 0.	684181719039238 2.	4.68479e-69
BGN AC	090559.1 0.	704733236172894 2.	3.0827e-75
BGN AC	090825.1 0.	621735051229081 1.	9.35453e-50
BGN AC	093278.2 0.	647654325162181 2.	1.79153e-57
BGN AC	099066.2 0.	700677899843546 6.	4.49097e-75
BGN AC	104083.1 0.	633243211749958 1.	9.20593e-53
BGN AC	106786.1 0.	840430730199979 3.	4.96226e-143
BGN AC	107959.1 0.	606552011990872 1.	1.55297e-46
BGN AC	134312.5 0.	816336500984874 3.	8.02934e-127
BGN AC	138207.5 0.	665802008526522 1.	1.35569e-62
BGN AL	049775.1 0.	710271802376139 2.	4.37478e-77
BGN AL	049838.1 0.	648721625273205 1.	9.03603e-58
BGN AL	109741.1 0.	607946019581975 5.	3.02738e-47
BGN AL	135818.2 0.	648252483296526 1.	4.78776e-57
BGN AL	139393.3 0.	751710391069294 9.	2.6031e-94
BGN AL	161785.1 0.	719168856466452 1.	2.95712e-80
BGN AL	354811.1 0.	665408000619772 1.	4.92344e-62
BGN AL	356417.2 0.	853249855845928 7.	5.93296e-153
BGN AL	391422.4 0.	719926432802139 6.	7.26984e-81
BGN AL	691447.2 0.	61047734229158 1.2	7.66754e-48
BGN AP	000695.1 0.	807221392861725 1.	1.02412e-121
BGN AP	000695.2 0.	69242471352604 3.9	3.21784e-72
BGN AP	001189.3 0.	76874482647956 1.7	2.84725e-102
BGN AP	002761.3 0.	629302628203517 2.	1.18738e-52
BGN FA	M225A 0.661	571955219879 2.087	7.70583e-64
BGN FA	M225B 0.740	638901515778 4.579	3.98031e-92
BGN HO	MER3-AS1 0.	679359796946461 7.	2.23798e-67
BGN LE	F1-AS1 0.63	0794240474632 8.57	3.97843e-55
BGN LI	NC00519 0.6	23406742051768 7.2	1.5903e-52
BGN LI	NC00578 0.6	90980705427178 1.1	9.42717e-71
BGN LI	NC00900 0.7	26142982661366 2.8	5.50194e-84
BGN LI	NC00922 0.6	38428869139437 7.7	2.85619e-56
BGN LI	NC00968 0.6	98148476140067 4.5	6.27563e-75
BGN LI	NC00987 0.6	46577058768301 4.3	7.11061e-58
BGN LI	NC01048 0.6	70964420866101 3.0	4.52236e-65
BGN LI	NC01094 0.7	17366726090507 6.1	8.90474e-82
BGN LI	NC01140 0.7	02392237696531 1.5	3.05373e-75
BGN LI	NC01197 0.6	71325884201272 2.3	5.7146e-65
BGN LI	NC01352 0.6	15771907080909 6.2	2.8051e-50
BGN LI	NC01503 0.6	54637758899233 2.2	3.09495e-60
BGN LI	NC01561 0.6	94863912277333 5.9	3.11666e-73
BGN LI	NC01614 0.7	51567765349149 1.0	6.82473e-94
BGN LI	NC01615 0.8	21649131957994 1.7	9.50886e-132
BGN LI	NC01638 0.7	84766353674643 2.1	6.52436e-110
BGN LI	NC01705 0.6	36934264555617 1.9	6.33972e-55
BGN LI	NC01711 0.7	63446576839293 5.1	4.63981e-100
BGN LI	NC01936 0.6	93268856552429 2.0	4.76982e-72
BGN LI	NC02126 0.6	06000624814087 1.5	7.03681e-47
BGN LI	NC02202 0.6	20162475325062 4.8	6.97663e-51
BGN LI	NC02381 0.7	75594262630131 8.7	2.13892e-107
BGN LI	NC02544 0.7	33304557741101 4.3	6.79788e-87
BGN LI	NC02611 0.7	2614863285091 2.84	6.85874e-86
BGN LI	NC02798 0.6	07494197501027 6.8	2.80752e-48
BGN LN	COG 0.68060	7665597477 2.89134	1.75012e-72
BGN MA	CORIS 0.624	774633769803 3.204	2.79191e-54
BGN MI	R1915HG 0.6	22657840089387 1.1	2.34978e-51
BGN MI	R497HG 0.61	5199208932963 8.65	8.48225e-51
BGN MS	C-AS1 0.725	544606159107 4.861	7.08325e-86
BGN MY	OSLID 0.661	92995736296 1.6348	3.56384e-67
BGN PD	E2A-AS2 0.6	23402985562899 7.2	3.19677e-52
BGN PE	LATON 0.675	923563317159 8.783	4.014e-69
BGN PR	KAR1B-AS1 0	.627502787500405 6	2.7068e-66
BGN PT	PRN2-AS1 0.	602725367893041 9.	6.05113e-46
BGN RF	PL1S 0.6387	94472742778 6.1476	5.63234e-59
BGN RN	F144A-AS1 0	.783920458980013 5	8.82043e-123
BGN SE	NCR 0.62051	1908936392 3.96882	4.73121e-55
BGN SE	TBP1-DT 0.6	20568646228761 3.8	3.90647e-51
BGN ST	3GAL6-AS1 0	.653965126152727 3	4.86937e-73
BGN ZN	F667-AS1 0.	805700709868982 8.	4.17884e-121
BMP1 A	C007406.3 0	.622119130816797 1	5.43704e-64
BMP1 A	C007998.3 0	.622959475408339 9	4.01341e-65
BMP1 A	C016747.1 0	.688922709795228 5	7.52069e-84
BMP1 A	C026369.2 0	.628059154724823 4	4.8721e-66
BMP1 A	C027237.3 0	.630975070533742 7	6.80776e-67
BMP1 A	C080038.1 0	.662230736852958 1	3.30799e-75
BMP1 A	C087521.1 0	.626378501456193 1	2.30579e-65
BMP1 A	C090559.1 0	.668628273513023 1	5.80285e-77
BMP1 A	C093278.2 0	.708972902126894 7	1.54977e-91
BMP1 A	C099066.2 0	.663090300993436 7	3.82244e-76
BMP1 A	C100810.1 0	.601729160753313 1	6.59292e-59
BMP1 A	C106786.1 0	.703868537617075 4	6.52512e-89
BMP1 A	C107959.1 0	.649607901244287 6	1.22601e-72
BMP1 A	C114284.1 0	.63992785833531 3.	1.81498e-56
BMP1 A	C134312.5 0	.779177953537264 1	4.69233e-120
BMP1 A	C138207.5 0	.604492180300218 3	6.25473e-60
BMP1 A	C144831.1 0	.604491431768281 3	6.26974e-60
BMP1 A	C147067.2 0	.641876820359515 8	8.18317e-70
BMP1 A	GAP2-AS1 0.	60380900055623 5.2	8.80411e-47
BMP1 A	L109741.1 0	.660806355010413 3	5.18366e-75
BMP1 A	L135818.2 0	.630045079929904 1	3.51393e-66
BMP1 A	L136084.2 0	.657533757658763 3	2.19014e-74
BMP1 A	L139393.3 0	.611063824310025 9	1.62214e-62
BMP1 A	L161785.1 0	.649956723772213 4	8.75966e-72
BMP1 A	L354811.1 0	.634046977396511 1	1.71942e-67
BMP1 A	L356417.2 0	.63011689589645 1.	2.93788e-52
BMP1 A	L365203.2 0	.668055987033364 2	3.60068e-77
BMP1 A	L391422.4 0	.671352250038317 2	3.13485e-78
BMP1 A	L691447.2 0	.636024711108508 3	4.5402e-68
BMP1 A	P000695.1 0	.67514482357212 1.	5.3986e-65
BMP1 A	P001189.3 0	.668440196520548 1	8.03118e-77
BMP1 A	P002761.3 0	.621880480371671 1	7.76679e-64
BMP1 F	AM225A 0.63	0429837111139 1.06	9.95512e-54
BMP1 F	AM225B 0.65	8424649736704 1.76	6.8595e-62
BMP1 I	L10RB-DT 0.	602715202658782 9.	6.58936e-46
BMP1 L	INC00578 0.	607647433746728 6.	2.67291e-48
BMP1 L	INC00987 0.	63623456067979 3.0	3.24895e-55
BMP1 L	INC01094 0.	601552397297114 1.	8.27943e-45
BMP1 L	INC01128 0.	602402947963279 1.	1.4666e-46
BMP1 L	INC01615 0.	743773749593092 2.	2.71451e-90
BMP1 L	INC01711 0.	609631735697654 2.	5.72593e-48
BMP1 L	INC01936 0.	631407558379691 5.	9.02126e-53
BMP1 L	INC02381 0.	639454767306558 4.	6.31874e-56
BMP1 L	INC02611 0.	634781406454558 7.	4.52933e-54
BMP1 L	NCOG 0.6013	85406290796 2.0028	7.59563e-50
BMP1 M	IR1915HG 0.	614620517541356 1.	2.07064e-48
BMP1 M	IR4435-2HG	0.6406	1.97644e-68
BMP1 M	SC-AS1 0.61	9616903129117 6.69	8.84541e-52
BMP1 M	YOSLID 0.63	5211698411926 5.71	3.55848e-56
BMP1 P	DE2A-AS2 0.	620722114836876 3.	5.08822e-50
BMP1 P	ELATON 0.62	0591956884582 3.78	6.98257e-52
BMP1 P	RKAR1B-AS1	0.62697	8.63269e-65
BMP1 R	NF144A-AS1	0.738831	2.53926e-101
BMP1 W	NT5A-AS1 0.	688886683552475 5.	9.11866e-70
BMP1 Z	NF667-AS1 0	.68442963828117 1.	7.00981e-68
CADM1	LINC02772 0	.613381753683428 2	4.52412e-62
CALD1	A2M-AS1 0.7	55683193694229 1.6	6.40543e-96
CALD1	AC002091.1	0.605951	1.61459e-59
CALD1	AC004825.2	0.601461	1.9216e-58
CALD1	AC004846.1	0.654183	3.01757e-72
CALD1	AC005082.1	0.628337	3.7957e-65
CALD1	AC005180.2	0.612504	4.04597e-61
CALD1	AC005291.2	0.611944	5.56006e-61
CALD1	AC006033.2	0.627476	6.37105e-65
CALD1	AC007541.1	0.673431	5.26564e-78
CALD1	AC007998.3	0.636083	3.3319e-67
CALD1	AC008050.1	0.666226	8.45977e-76
CALD1	AC009093.1	0.624197	4.51757e-64
CALD1	AC009093.2	0.675382	1.29853e-78
CALD1	AC009102.2	0.665896	1.06362e-75
CALD1	AC009159.3	0.605384	2.21255e-59
CALD1	AC010931.1	0.668835	1.36686e-76
CALD1	AC013553.3	0.646227	5.47695e-70
CALD1	AC016747.1	0.834237	8.14467e-152
CALD1	AC022706.1	0.612233	4.71825e-61
CALD1	AC025165.1	0.657905	2.50812e-73
CALD1	AC027237.3	0.653235	5.65372e-72
CALD1	AC036108.3	0.66978	7.02874e-77
CALD1	AC040168.1	0.720476	4.17447e-94
CALD1	AC060766.4	0.62799461203062 4	6.65002e-66
CALD1	AC060766.7	0.735244	7.27881e-100
CALD1	AC079921.2	0.632947	2.30388e-66
CALD1	AC080038.1	0.624845	3.07342e-64
CALD1	AC083862.1	0.604626	3.36671e-59
CALD1	AC084757.3	0.700418	7.44054e-87
CALD1	AC090044.1	0.655735	1.07373e-72
CALD1	AC090559.1	0.71328	1.96775e-91
CALD1	AC090825.1	0.758441	9.76848e-110
CALD1	AC092376.2	0.784652	2.47914e-122
CALD1	AC093010.2	0.677945	2.02831e-79
CALD1	AC093278.2	0.764609	1.49453e-112
CALD1	AC099066.2	0.638383	7.95454e-68
CALD1	AC104083.1	0.900016	5.56653e-211
CALD1	AC104117.3	0.729207	1.82826e-97
CALD1	AC104825.1	0.73586007331803 4	1.06345e-101
CALD1	AC106786.1	0.874299	6.67001e-184
CALD1	AC106881.1	0.688106	1.06974e-82
CALD1	AC107959.1	0.74574	3.3764e-104
CALD1	AC110597.1	0.625635	1.9187e-64
CALD1	AC112721.2	0.619505	7.15191e-63
CALD1	AC114284.1	0.700165	9.09726e-87
CALD1	AC120036.4	0.626488	1.15226e-64
CALD1	AC121247.1	0.608138	4.7611e-60
CALD1	AC134312.5	0.681183	1.89282e-80
CALD1	AC135012.3	0.623897	5.39697e-64
CALD1	AC138207.5	0.673469	5.12594e-78
CALD1	ACTA2-AS1 0	.728105105753726 4	9.34273e-98
CALD1	ADAMTS9-AS2	0.617534	2.25001e-62
CALD1	AF001548.1	0.665342	1.56201e-75
CALD1	AL049775.1	0.744281	1.39156e-103
CALD1	AL049838.1	0.713167	2.16367e-91
CALD1	AL109741.1	0.69975	1.26593e-86
CALD1	AL121821.2	0.624615	3.52426e-64
CALD1	AL122035.1	0.664096	3.69639e-75
CALD1	AL135818.2	0.618657	1.17248e-62
CALD1	AL136084.2	0.617369	2.47564e-62
CALD1	AL139220.2	0.718103	3.24664e-93
CALD1	AL139384.2	0.651176	2.19555e-71
CALD1	AL139393.3	0.75293	2.71984e-107
CALD1	AL161785.1	0.702145	1.8663e-87
CALD1	AL353593.1	0.6264	1.21493e-64
CALD1	AL354811.1	0.766588	1.78979e-113
CALD1	AL356417.2	0.738656	2.99514e-101
CALD1	AL356489.2	0.636119	3.2578e-67
CALD1	AL357054.4	0.620553	3.87361e-63
CALD1	AL391422.4	0.72800307657301 5	4.07933e-98
CALD1	AL513217.1	0.635626	4.42153e-67
CALD1	AL691447.2	0.706498	5.47664e-89
CALD1	AP000662.1	0.60771	6.05004e-60
CALD1	AP000695.1	0.682198	8.93854e-81
CALD1	AP001107.5	0.738937	2.29627e-101
CALD1	AP001189.1	0.645234	1.03685e-69
CALD1	AP001189.3	0.793647	4.54122e-127
CALD1	AP003071.3	0.695759	2.94924e-85
CALD1	AP003071.4	0.797403	4.06146e-129
CALD1	AP003548.1	0.714565	6.64554e-92
CALD1	BVES-AS1 0.	710584530112873 1.	8.79127e-78
CALD1	DIRC3 0.692	400716860094 4.005	6.61546e-74
CALD1	DUBR 0.6982	78777352736 4.0653	5.95753e-77
CALD1	EDIL3-DT 0.	656578938419221 6.	1.0877e-60
CALD1	FAM225B 0.6	92349385152912 4.1	6.74685e-72
CALD1	FENDRR 0.65	5942821563708 9.34	8.7495e-62
CALD1	FNDC1-IT1 0	.634061945471705 1	1.61195e-67
CALD1	GAS1RR 0.75	5602000914859 1.80	7.90312e-97
CALD1	GIHCG 0.629	678359212198 1.687	7.60485e-55
CALD1	GPRACR 0.66	6267717791929 8.21	7.33932e-65
CALD1	HAND2-AS1 0	.78252923991083 3.	1.37494e-109
CALD1	HOMER3-AS1	0.683418	3.61685e-81
CALD1	IL12A-AS1 0	.753212640825933 2	4.42069e-109
CALD1	LEF1-AS1 0.	66910865593719 1.1	2.77657e-64
CALD1	LIFR-AS1 0.	695677316058714 3.	1.43103e-72
CALD1	LINC00578 0	.893256897301574 3	3.55756e-204
CALD1	LINC00702 0	.737350231195761 1	2.13107e-102
CALD1	LINC00900 0	.747987019885427 3	7.38307e-106
CALD1	LINC00968 0	.69815185147645 4.	4.94275e-74
CALD1	LINC00987 0	.778576075751541 2	9.31611e-120
CALD1	LINC01094 0	.705248486271569 1	5.18361e-89
CALD1	LINC01140 0	.683587467634201 3	1.87433e-82
CALD1	LINC01160 0	.624564800093294 3	6.30168e-65
CALD1	LINC01197 0	.741605665048754 1	8.21928e-103
CALD1	LINC01352 0	.677194185735867 3	5.01238e-80
CALD1	LINC01354 0	.750637614628756 2	7.05702e-107
CALD1	LINC01415 0	.744464964429719 1	1.64388e-104
CALD1	LINC01489 0	.623381069083853 7	3.26405e-65
CALD1	LINC01537 0	.726611982703342 1	8.79245e-97
CALD1	LINC01561 0	.62799562495033 4.	6.62159e-52
CALD1	LINC01614 0	.656586000734453 6	7.9944e-75
CALD1	LINC01615 0	.688672974738714 6	9.54775e-84
CALD1	LINC01638 0	.732170923415625 1	2.35913e-99
CALD1	LINC01711 0	.688716033738734 6	7.30876e-84
CALD1	LINC01936 0	.792796610931125 1	3.0296e-127
CALD1	LINC02015 0	.670921317298749 3	1.3959e-78
CALD1	LINC02099 0	.613303099917359 2	5.65044e-62
CALD1	LINC02126 0	.605213221804331 2	4.31747e-60
CALD1	LINC02185 0	.605647058698805 1	9.11372e-60
CALD1	LINC02202 0	.621248439900345 2	5.7647e-64
CALD1	LINC02381 0	.670410020176035 4	5.0732e-78
CALD1	LINC02519 0	.603893428769252 5	4.72823e-61
CALD1	LINC02611 0	.630381065682735 1	1.0212e-66
CALD1	LINC02798 0	.653927162622308 3	5.75824e-73
CALD1	MAGI2-AS3 0	.776238527142315 4	2.01423e-119
CALD1	MBNL1-AS1 0	.80602402775008 5.	4.72064e-121
CALD1	MEF2C-AS1 0	.652627049355333 8	4.49068e-73
CALD1	MIR100HG 0.	82121308844629 3.3	9.80491e-131
CALD1	MIR1915HG 0	.646937242128164 3	4.64595e-71
CALD1	MIR497HG 0.	716698443395783 1.	8.2338e-80
CALD1	MIR99AHG 0.	649902859383954 5.	5.0534e-59
CALD1	MRGPRF-AS1	0.635378	5.15674e-67
CALD1	MSC-AS1 0.8	22873575705007 2.9	6.33088e-132
CALD1	MYOSLID 0.6	63697241513931 4.8	6.37038e-63
CALD1	NR2F1-AS1 0	.725192898005402 6	6.43297e-97
CALD1	PRR34 0.639	167642521157 4.865	4.66282e-58
CALD1	PTPRN2-AS1	0.609412	2.32769e-60
CALD1	RASSF8-AS1	0.675563	1.13909e-78
CALD1	RFPL1S 0.74	7388377779826 6.73	3.80155e-94
CALD1	RNF144A-AS1	0.782034	5.37696e-121
CALD1	RXYLT1-AS1	0.659846	6.75452e-74
CALD1	SENCR 0.702	966390308301 9.640	4.05188e-78
CALD1	SERTAD4-AS1	0.713636	1.45763e-91
CALD1	SETBP1-DT 0	.753235997472549 1	9.96579e-108
CALD1	ST3GAL6-AS1	0.62038	4.28644e-63
CALD1	WWC2-AS2 0.	620751464902916 3.	4.48959e-50
CALD1	ZFHX4-AS1 0	.671588970242752 1	9.55816e-78
CALD1	ZNF582-AS1	0.666594	6.5506e-76
CALD1	ZNF667-AS1	0.938704	5.53577e-270
CALU A	2M-AS1 0.62	9635091189466 1.73	2.57234e-54
CALU A	C004825.2 0	.625447280457886 2	1.46438e-65
CALU A	C004846.1 0	.620902480176356 3	1.56627e-64
CALU A	C005332.6 0	.669895493567819 6	4.80951e-78
CALU A	C007406.3 0	.64427119191448 1.	9.21197e-56
CALU A	C007541.1 0	.65482622110933 1.	9.68146e-60
CALU A	C007998.3 0	.636553338555099 2	4.8799e-68
CALU A	C008050.1 0	.601616556645681 1	7.64845e-59
CALU A	C008972.2 0	.620979938789564 3	1.63777e-65
CALU A	C009093.2 0	.605662975516722 1	8.94547e-60
CALU A	C016747.1 0	.755806444010258 1	4.67172e-109
CALU A	C027237.3 0	.644314821007391 1	8.68348e-70
CALU A	C060766.7 0	.673423169025129 5	2.95005e-79
CALU A	C073073.2 0	.603838140083197 5	2.03683e-60
CALU A	C079921.2 0	.606441388375686 1	2.2874e-60
CALU A	C083862.1 0	.632047103462499 3	9.9494e-67
CALU A	C090559.1 0	.677797932915746 2	2.57965e-80
CALU A	C090825.1 0	.627384627672143 6	7.31986e-66
CALU A	C092376.2 0	.656387344693907 6	9.44826e-74
CALU A	C093278.2 0	.741617831740986 1	8.00869e-103
CALU A	C098484.1 0	.626593975434023 1	8.16512e-66
CALU A	C099066.2 0	.660037797081812 5	9.32045e-75
CALU A	C104083.1 0	.6740516673915 3.3	7.65903e-68
CALU A	C106786.1 0	.712992393581779 2	5.05809e-92
CALU A	C106881.1 0	.60782649564645 5.	6.69739e-47
CALU A	C107959.1 0	.668340421503501 1	9.33743e-77
CALU A	C112721.2 0	.633212145690735 1	9.57556e-67
CALU A	C114284.1 0	.741621093778921 1	7.95265e-103
CALU A	C134312.5 0	.699605602887631 1	4.2023e-87
CALU A	C138207.5 0	.618894737415789 1	2.07055e-64
CALU A	L049840.5 0	.628395467150206 3	6.642e-66
CALU A	L109741.1 0	.661117090934363 2	8.47261e-75
CALU A	L122035.1 0	.683740738248279 2	8.43625e-82
CALU A	L136084.2 0	.650546431169245 3	3.15958e-72
CALU A	L139220.2 0	.627947074940043 4	8.00411e-66
CALU A	L139393.3 0	.655902403258175 9	6.04624e-74
CALU A	L161785.1 0	.65137899090344 1.	9.21149e-58
CALU A	L354811.1 0	.715643711960628 2	6.60386e-93
CALU A	L356417.2 0	.606991702730737 9	4.07276e-62
CALU A	L365203.2 0	.63565633675613 4.	3.39555e-54
CALU A	L390955.2 0	.611502308890764 7	1.46301e-62
CALU A	L391422.4 0	.700530779032078 6	7.98067e-88
CALU A	L450326.1 0	.68674932965534 2.	9.82987e-69
CALU A	L691447.2 0	.681744537137094 1	2.50478e-81
CALU A	P000695.1 0	.687726032755839 1	4.26237e-83
CALU A	P000695.2 0	.611625226583121 6	6.64977e-62
CALU A	P000759.1 0	.681802753611675 1	1.97817e-81
CALU A	P001189.3 0	.691950848047666 5	6.65974e-85
CALU A	RMCX5-GPRAS	P2 0.6017288777012	63 1.65954919478278e-58
CALU C	ARD8-AS1 0.	647171823433165 2.	9.77414e-57
CALU C	OX10-AS1 0.	624962810014577 2.	8.64788e-51
CALU D	UBR 0.66244	3792847714 1.15015	6.80289e-66
CALU E	BLN3P 0.656	874799211855 5.010	1.3642e-63
CALU F	AM225A 0.60	8269382158326 4.42	3.95652e-49
CALU F	AM225B 0.65	0613757984006 3.17	2.97998e-60
CALU F	GD5-AS1 0.6	38792226101981 6.1	5.63137e-56
CALU H	OMER3-AS1 0	.620376339845698 4	2.96796e-64
CALU I	L10RB-DT 0.	663934683455371 4.	1.30052e-62
CALU I	L12A-AS1 0.	625408868473651 2.	1.96175e-51
CALU L	INC00294 0.	653091504944145 6.	2.17481e-59
CALU L	INC00578 0.	731069112397631 3.	3.79134e-86
CALU L	INC00863 0.	617307215331003 2.	5.66234e-49
CALU L	INC00900 0.	643952985610109 2.	3.54328e-56
CALU L	INC00968 0.	645147058489793 1.	9.64653e-57
CALU L	INC00987 0.	716709519524741 1.	7.21407e-80
CALU L	INC01094 0.	673899965186154 3.	7.64298e-65
CALU L	INC01128 0.	695784465479213 2.	8.90421e-72
CALU L	INC01235 0.	639809853612818 3.	2.50651e-55
CALU L	INC01415 0.	707131031001506 3.	2.6108e-76
CALU L	INC01521 0.	612440127817751 4.	1.94675e-48
CALU L	INC01537 0.	607384607642225 7.	2.59444e-47
CALU L	INC01614 0.	618764674962314 1.	1.01008e-49
CALU L	INC01615 0.	672783951562393 8.	3.57787e-65
CALU L	INC01936 0.	680880317209536 2.	3.65635e-68
CALU L	INC02035 0.	605431066988712 2.	1.54907e-46
CALU L	PP-AS2 0.62	5795018559761 1.74	4.18392e-53
CALU L	YRM4-AS1 0.	603730992456279 5.	5.20619e-46
CALU M	AGI2-AS3 0.	63578707716961 4.0	2.04206e-56
CALU M	IR1915HG 0.	627085009791453 8.	5.85266e-53
CALU M	IR4435-2HG	0.715094	4.24352e-92
CALU M	SC-AS1 0.74	8516405533192 2.21	8.47745e-94
CALU M	YOSLID 0.70	088383497954 5.128	8.41452e-78
CALU N	R2F1-AS1 0.	668200256528838 2.	1.33287e-63
CALU N	UTM2A-AS1 0	.605425501909317 2	1.61573e-60
CALU O	IP5-AS1 0.6	54672027103004 2.1	8.06962e-60
CALU P	AXIP1-AS2 0	.660732772687881 3	6.9905e-75
CALU P	ELATON 0.62	5060457360992 2.70	2.96577e-53
CALU R	FPL1S 0.625	745042408615 1.797	1.63374e-55
CALU R	NF144A-AS1	0.737328	1.04282e-100
CALU R	NF216P1 0.6	16870607044848 3.3	3.8037e-51
CALU S	ENCR 0.6294	21302318568 1.9719	5.36435e-56
CALU S	H3RF3-AS1 0	.619902222863925 5	6.70305e-64
CALU W	NT5A-AS1 0.	661006477196387 3.	7.0144e-62
CALU Z	NF667-AS1 0	.745480841477167 4	3.43875e-105
CAP2 A	2M-AS1 0.64	5422932022691 9.18	5.63606e-59
CAP2 A	C004825.2 0	.619710736332859 6	3.41619e-64
CAP2 A	C007541.1 0	.660636504380714 3	9.49439e-75
CAP2 A	C008050.1 0	.661269589768459 2	5.66131e-75
CAP2 A	C009102.2 0	.645975722561952 6	4.38839e-71
CAP2 A	C016747.1 0	.641894482412116 8	7.20181e-70
CAP2 A	C018647.1 0	.617144451625637 2	8.198e-63
CAP2 A	C025165.1 0	.616975906856374 3	1.08627e-63
CAP2 A	C027237.3 0	.605081175384123 2	6.16467e-60
CAP2 A	C036108.3 0	.641589660965164 1	5.76969e-70
CAP2 A	C040168.1 0	.670378503637585 4	6.08806e-78
CAP2 A	C060766.7 0	.601410733779693 1	9.75311e-59
CAP2 A	C093010.2 0	.616398234180547 4	3.4036e-63
CAP2 A	C093278.2 0	.63265539809643 2.	7.53749e-53
CAP2 A	C104083.1 0	.722445806690836 7	4.86065e-96
CAP2 A	C104825.1 0	.639533904066297 3	8.66188e-69
CAP2 A	C106786.1 0	.685125757466269 1	1.05519e-83
CAP2 A	C107959.1 0	.61785675672628 1.	8.66178e-49
CAP2 A	C120036.4 0	.62440985482998 3.	9.80337e-51
CAP2 A	F001548.1 0	.64080380740241 1.	7.38032e-55
CAP2 A	L049775.1 0	.608420250066624 4	6.50564e-62
CAP2 A	L139220.2 0	.643058061444461 4	1.65103e-70
CAP2 A	L139384.2 0	.606653619566601 1	9.16912e-61
CAP2 A	L356489.2 0	.614291191767748 1	4.57838e-62
CAP2 A	L357054.4 0	.621573216465468 2	1.28761e-64
CAP2 A	L391422.4 0	.632233091450678 3	5.65687e-67
CAP2 A	L513217.1 0	.653126145062977 6	7.67462e-74
CAP2 A	P000759.1 0	.620714092001425 3	5.25365e-64
CAP2 A	P001107.5 0	.711140245347462 1	1.82526e-91
CAP2 A	P001189.3 0	.607983600043111 5	1.923e-61
CAP2 A	P003071.3 0	.607240590806071 7	8.67748e-61
CAP2 A	P003071.4 0	.703610162921932 5	7.33622e-89
CAP2 A	P003548.1 0	.624324053984728 4	1.88479e-65
CAP2 B	VES-AS1 0.6	87506559658122 1.6	8.38833e-70
CAP2 D	UBR 0.60440	2446674113 3.80994	7.68981e-51
CAP2 F	ENDRR 0.609	676120476935 2.006	4.50605e-50
CAP2 G	IHCG 0.6584	2127601584 1.77088	4.60009e-65
CAP2 G	PRACR 0.612	294038202112 4.558	1.98598e-51
CAP2 H	AND2-AS1 0.	71381843279523 1.2	4.93415e-79
CAP2 I	L12A-AS1 0.	639403991267001 4.	1.9481e-55
CAP2 L	IFR-AS1 0.6	20676248295386 3.6	4.4462e-52
CAP2 L	INC00294 0.	607143708402277 8.	3.05195e-47
CAP2 L	INC00578 0.	689651525578973 3.	3.01416e-70
CAP2 L	INC00702 0.	631536480204897 5.	4.55975e-53
CAP2 L	INC00900 0.	606156752232387 1.	4.39731e-46
CAP2 L	INC00987 0.	674501430603123 2.	4.45446e-65
CAP2 L	INC01128 0.	621028080585354 2.	9.3235e-51
CAP2 L	INC01197 0.	623770932473043 5.	8.1561e-52
CAP2 L	INC01354 0.	667834134094308 2.	7.56426e-63
CAP2 L	INC01936 0.	642795730950106 4.	9.21469e-56
CAP2 L	PP-AS2 0.60	824790645209 4.477	5.42429e-50
CAP2 M	BNL1-AS1 0.	762101087608492 2.	1.35016e-98
CAP2 M	EF2C-AS1 0.	610118385109601 1.	5.63566e-47
CAP2 M	IR100HG 0.6	47602710280402 2.2	5.32009e-58
CAP2 M	IR497HG 0.6	79609887299776 6.0	1.48699e-68
CAP2 S	ERTAD4-AS1	0.668836	1.36597e-76
CAP2 S	ETBP1-DT 0.	677911312227547 2.	7.91746e-67
CAP2 W	WC2-AS2 0.6	06628507865295 1.1	7.0797e-48
CAP2 Z	NF582-AS1 0	.630061308028481 1	3.38157e-66
CAP2 Z	NF667-AS1 0	.769986487670958 4	4.49528e-116
CCN1 A	C016747.1 0	.646493381781466 4	6.13406e-71
CCN1 A	C080038.1 0	.600498336747489 3	2.5167e-59
CCN1 A	C087521.1 0	.61014369692886 1.	5.41388e-47
CCN1 A	C090559.1 0	.609660003442884 2	2.47545e-62
CCN1 A	C099066.2 0	.64442519418659 1.	7.41013e-56
CCN1 A	C106786.1 0	.649759859194553 5	5.4471e-72
CCN1 A	C134312.5 0	.651797979215298 1	4.58757e-72
CCN1 A	L049775.1 0	.603226437242649 7	2.90696e-60
CCN1 A	L109741.1 0	.637961236104495 1	3.52093e-69
CCN1 A	L354811.1 0	.624334677175632 4	1.62133e-65
CCN1 A	L356417.2 0	.622419411573237 1	2.93241e-64
CCN1 A	L391422.4 0	.635349834618079 5	2.45833e-68
CCN1 F	AM225B 0.61	6906127696699 3.23	6.64055e-51
CCN1 L	INC00968 0.	642554177780164 5.	7.3801e-57
CCN1 L	INC01140 0.	632083090319575 3.	9.08056e-53
CCN1 L	INC01197 0.	616959474883612 3.	1.38312e-49
CCN1 L	INC01352 0.	61550860987371 7.2	4.72622e-50
CCN1 L	INC01561 0.	631844380061248 4.	5.21484e-53
CCN1 L	INC01614 0.	625038346237508 2.	7.38794e-51
CCN1 L	INC01615 0.	637359827094128 1.	5.06418e-54
CCN1 L	INC02381 0.	603594364437166 5.	9.52718e-46
CCN1 M	SC-AS1 0.63	9937398116807 3.00	9.25893e-59
CCN1 R	NF144A-AS1	0.680268	3.71069e-80
CCN1 S	ENCR 0.6042	90138837297 4.0540	2.25667e-50
CCN1 Z	NF667-AS1 0	.683880191471068 2	5.62982e-82
CCN2 A	2M-AS1 0.60	6057244191019 1.52	1.6849e-48
CCN2 A	C016747.1 0	.715405052631895 3	2.58942e-93
CCN2 A	C027237.3 0	.646221345766599 5	4.97224e-71
CCN2 A	C060766.7 0	.624916684094105 2	9.44542e-65
CCN2 A	C079298.3 0	.619709670586578 6	3.45568e-64
CCN2 A	C080038.1 0	.612687319000398 3	6.4402e-62
CCN2 A	C090559.1 0	.660333090352958 4	8.54213e-75
CCN2 A	C090825.1 0	.661405774405717 2	3.38503e-75
CCN2 A	C092376.2 0	.624108332157498 4	7.6082e-65
CCN2 A	C093278.2 0	.62146604545055 2.	2.67215e-50
CCN2 A	C099066.2 0	.654437450238775 2	5.48595e-73
CCN2 A	C104083.1 0	.601075529623529 2	3.72715e-59
CCN2 A	C106786.1 0	.695047758153508 5	1.39119e-86
CCN2 A	C107959.1 0	.650696731032642 3	5.1805e-74
CCN2 A	C134312.5 0	.642537608962695 5	7.98717e-70
CCN2 A	L049775.1 0	.673288864231322 5	8.28495e-79
CCN2 A	L049838.1 0	.653281510590768 5	4.835e-73
CCN2 A	L109741.1 0	.617518690154405 2	2.70342e-63
CCN2 A	L139393.3 0	.669320984391677 9	7.13396e-78
CCN2 A	L161785.1 0	.631925222122182 4	3.03711e-67
CCN2 A	L354811.1 0	.682316696521908 8	1.89256e-82
CCN2 A	L356417.2 0	.707767088090945 1	9.33991e-90
CCN2 A	L391422.4 0	.681900146244675 1	1.14606e-81
CCN2 A	P000695.1 0	.687541174145153 1	6.4037e-83
CCN2 A	P001189.3 0	.661455367803695 2	2.60695e-75
CCN2 F	AM225B 0.66	2408021739915 1.17	8.68511e-63
CCN2 G	AS1RR 0.616	618790303127 3.821	3.47139e-52
CCN2 H	OMER3-AS1 0	.627990605737019 4	6.76266e-66
CCN2 L	EF1-AS1 0.6	07881717482872 5.4	9.71445e-48
CCN2 L	INC00578 0.	660132704928299 5.	5.61933e-61
CCN2 L	INC00900 0.	626496510697496 1.	1.46656e-51
CCN2 L	INC00968 0.	697285798015634 8.	8.97677e-73
CCN2 L	INC00987 0.	637065935130403 1.	8.08951e-54
CCN2 L	INC01048 0.	604182279528692 4.	3.03037e-46
CCN2 L	INC01094 0.	647289368821241 2.	7.59557e-57
CCN2 L	INC01140 0.	66398606169491 3.9	8.64035e-63
CCN2 L	INC01197 0.	653894512444203 3.	6.5407e-59
CCN2 L	INC01352 0.	648656532314127 1.	1.37483e-57
CCN2 L	INC01561 0.	602244153876705 1.	2.51099e-45
CCN2 L	INC01614 0.	677910146429768 2.	8.09393e-67
CCN2 L	INC01615 0.	670692780429326 3.	6.90686e-64
CCN2 L	INC01638 0.	663173024765176 6.	9.74509e-62
CCN2 L	INC01711 0.	622762121790607 1.	5.64016e-51
CCN2 L	INC01936 0.	619092790620354 9.	9.46837e-51
CCN2 L	INC02381 0.	634542294100372 8.	6.3748e-54
CCN2 L	INC02611 0.	62165818029604 2.0	2.49953e-51
CCN2 L	INC02798 0.	619025824347379 9.	4.56619e-51
CCN2 M	ACORIS 0.60	5300687043288 2.31	6.58618e-48
CCN2 M	AGI2-AS3 0.	639820521284673 3.	2.28921e-55
CCN2 M	IR100HG 0.6	10113451363393 1.5	6.79255e-48
CCN2 M	SC-AS1 0.71	7418113135007 5.84	5.65312e-82
CCN2 M	YOSLID 0.64	5217665058597 1.04	7.91119e-58
CCN2 N	R2F1-AS1 0.	635560359357819 4.	6.05196e-54
CCN2 R	FPL1S 0.659	451017689714 8.829	9.81756e-64
CCN2 R	NF144A-AS1	0.702546	1.35201e-87
CCN2 S	ENCR 0.6374	76214002796 1.4010	2.33965e-58
CCN2 S	ETBP1-DT 0.	602460855191822 1.	1.10769e-45
CCN2 S	T3GAL6-AS1	0.618825	1.06296e-62
CCN2 Z	NF667-AS1 0	.769187265089957 1	6.68067e-116
CD44 A	C008771.1 0	.603266987416577 7	1.29679e-60
CD44 A	C092747.4 0	.62356214015435 6.	5.81525e-51
CD44 A	C093726.1 0	.602787110580058 9	2.84535e-60
CD44 A	L049840.5 0	.627093899145157 8	1.56613e-67
CD44 A	L356215.1 0	.617696441789884 2	4.80454e-64
CD44 A	P001318.2 0	.631531614917522 5	4.72187e-67
CD44 C	OX10-AS1 0.	60483641696888 2.9	9.64976e-47
CD44 E	BLN3P 0.624	633874588681 3.484	9.95281e-55
CD44 F	AM111A-DT 0	.638458034461591 7	5.88834e-69
CD44 L	INC01128 0.	618131867180575 1.	5.90718e-49
CD44 L	INC01184 0.	604395462973552 3.	8.2469e-47
CD44 N	RAV 0.64095	2134746149 1.58268	3.37708e-60
CD44 O	IP5-AS1 0.6	51402605287858 1.8	9.15884e-59
CD44 P	AXIP1-AS2 0	.614477986046454 1	3.09853e-62
CD44 T	NFRSF10A-AS	1 0.61639145150767	2 4.3573856210414e-62
CD44 U	SP46-DT 0.6	05472386016579 2.1	6.0471e-48
CD59 M	IR22HG 0.63	3964084347353 1.23	3.27565e-55
CD59 M	IR4435-2HG	0.65046429929341 3	4.99076e-72
CDH11	A2M-AS1 0.7	52000855788982 6.9	2.04465e-95
CDH11	AC002091.1	0.62015	4.90527e-63
CDH11	AC002091.2	0.607177	8.15173e-60
CDH11	AC004846.1	0.636275	2.95787e-67
CDH11	AC004921.1	0.60461569176104 3	3.85988e-60
CDH11	AC005082.1	0.60871185795089 3	4.51348e-61
CDH11	AC005291.2	0.60742909074912 7	8.11771e-62
CDH11	AC006033.2	0.642495	5.95857e-69
CDH11	AC007541.1	0.616335	4.50294e-62
CDH11	AC008972.2	0.620431	4.16065e-63
CDH11	AC009093.1	0.703847	4.73255e-88
CDH11	AC009093.2	0.745248	5.44507e-104
CDH11	AC010931.1	0.635125	6.02814e-67
CDH11	AC016747.1	0.839259	2.41952e-155
CDH11	AC018755.4	0.611411	7.52612e-61
CDH11	AC026469.1	0.604742	3.15819e-59
CDH11	AC027237.3	0.633532	1.60874e-66
CDH11	AC027288.3	0.66598	1.00389e-75
CDH11	AC060766.4	0.64261273031225 5	5.28494e-70
CDH11	AC060766.7	0.74463477768989 9	8.77761e-105
CDH11	AC079298.3	0.666386	7.56642e-76
CDH11	AC080038.1	0.641987	8.22377e-69
CDH11	AC083862.1	0.608073	4.93776e-60
CDH11	AC084757.3	0.677328	3.17676e-79
CDH11	AC090559.1	0.729272	1.72382e-97
CDH11	AC090825.1	0.742722	6.25006e-103
CDH11	AC092376.2	0.794362	1.86388e-127
CDH11	AC093010.2	0.636844	2.07729e-67
CDH11	AC093278.2	0.688608	7.30864e-83
CDH11	AC099066.2	0.677684	2.45263e-79
CDH11	AC104083.1	0.782244	4.20491e-121
CDH11	AC104117.3	0.693398	1.85265e-84
CDH11	AC104825.1	0.643135	3.9662e-69
CDH11	AC106786.1	0.862589	1.7401e-173
CDH11	AC106881.1	0.727402	9.27101e-97
CDH11	AC107959.1	0.691953	5.65557e-84
CDH11	AC110597.1	0.655597	1.17752e-72
CDH11	AC112721.2	0.64772768556997 2	7.80534e-72
CDH11	AC114284.1	0.719331	1.1264e-93
CDH11	AC134312.5	0.718807	1.77091e-93
CDH11	AC138207.5	0.657358	3.62214e-73
CDH11	ACTA2-AS1 0	.634290172576927 1	8.95303e-69
CDH11	AL049775.1	0.725598	4.63742e-96
CDH11	AL049838.1	0.712493	3.81207e-91
CDH11	AL109741.1	0.6166	3.86409e-62
CDH11	AL122035.1	0.628018	4.59918e-65
CDH11	AL135818.2	0.619342	7.86473e-63
CDH11	AL139393.3	0.756442	7.65316e-109
CDH11	AL161785.1	0.673287	5.83503e-78
CDH11	AL354811.1	0.774042	4.97824e-117
CDH11	AL356417.2	0.808392	2.27762e-135
CDH11	AL391422.4	0.73274	7.33823e-99
CDH11	AL691447.2	0.689373	4.08236e-83
CDH11	AP000662.1	0.612788	3.4411e-61
CDH11	AP000695.1	0.749777	6.36752e-106
CDH11	AP000695.2	0.643207	3.78952e-69
CDH11	AP001189.1	0.625749	1.79324e-64
CDH11	AP001189.3	0.804607	3.594e-133
CDH11	AP003071.4	0.6117	6.3871e-61
CDH11	AP003548.1	0.61226613506412 4	6.31112e-62
CDH11	BX322234.1	0.675468	1.21982e-78
CDH11	DIRC1 0.645	963719015958 6.488	7.57437e-60
CDH11	DIRC3 0.614	989549497451 9.766	7.93291e-52
CDH11	DUBR 0.6844	55282070056 1.6687	7.44237e-73
CDH11	EDIL3-DT 0.	700334139258284 7.	9.52373e-74
CDH11	FAM225A 0.6	19465955022192 7.3	1.59293e-51
CDH11	FAM225B 0.7	49163788153054 1.1	6.99033e-93
CDH11	FNDC1-IT1 0	.675213539987076 1	4.65537e-79
CDH11	GAS1RR 0.71	9590939383517 8.99	5.20256e-83
CDH11	HOMER3-AS1	0.663	7.85473e-75
CDH11	IL12A-AS1 0	.686114616244778 4	8.10887e-83
CDH11	L3MBTL4-AS1	0.602358	1.17548e-58
CDH11	LEF1-AS1 0.	71790119036023 3.8	6.1755e-81
CDH11	LIFR-AS1 0.	667594796002715 3.	2.58491e-63
CDH11	LINC00519 0	.62982151778606 1.	5.47546e-52
CDH11	LINC00578 0	.829731522119367 9	4.54708e-150
CDH11	LINC00900 0	.758161912783959 1	3.03295e-110
CDH11	LINC00922 0	.729209450744491 1	8.24671e-98
CDH11	LINC00968 0	.745847483083101 3	3.96693e-106
CDH11	LINC00987 0	.690178322356251 2	2.07838e-84
CDH11	LINC01048 0	.607710487908556 6	5.00533e-62
CDH11	LINC01094 0	.747607242130638 5	4.31274e-106
CDH11	LINC01140 0	.684743642367553 1	3.4515e-82
CDH11	LINC01197 0	.68084385687749 2.	4.30008e-67
CDH11	LINC01352 0	.673746760296466 4	2.00766e-79
CDH11	LINC01415 0	.722370727329068 7	9.95089e-96
CDH11	LINC01561 0	.714149281603025 9	4.47448e-93
CDH11	LINC01614 0	.698712024305032 2	8.85603e-87
CDH11	LINC01615 0	.761407588469474 4	4.28735e-112
CDH11	LINC01638 0	.79313973524882 8.	5.198e-114
CDH11	LINC01686 0	.608926925782159 3	5.85797e-62
CDH11	LINC01711 0	.714755588868325 5	6.55237e-93
CDH11	LINC01914 0	.609096274758347 2	7.80842e-61
CDH11	LINC01936 0	.763879042148203 3	2.51043e-113
CDH11	LINC01943 0	.608935208994721 3	4.43753e-62
CDH11	LINC02015 0	.686577961602214 3	3.94277e-83
CDH11	LINC02126 0	.656227667220879 7	7.27835e-74
CDH11	LINC02381 0	.685451670916809 7	9.15243e-83
CDH11	LINC02408 0	.611270100244962 8	1.51794e-62
CDH11	LINC02519 0	.646705044917541 4	2.47581e-72
CDH11	LINC02544 0	.656120160412804 8	3.0385e-74
CDH11	LINC02611 0	.65426862250066 2.	8.50966e-60
CDH11	LINC02798 0	.634249790582306 1	3.43653e-68
CDH11	LINC02823 0	.609143797282279 2	7.0751e-61
CDH11	MAGI2-AS3 0	.784051987221976 5	3.69877e-124
CDH11	MEG3 0.6141	54881383649 1.5762	4.92094e-53
CDH11	MIR100HG 0.	750957256382734 1.	9.66907e-93
CDH11	MIR497HG 0.	607108121754819 8.	4.71875e-48
CDH11	MIR99AHG 0.	603072767735703 7.	9.34358e-46
CDH11	MSC-AS1 0.8	74388795968695 5.4	9.63151e-172
CDH11	MYOSLID 0.6	67059371912751 4.7	3.52436e-65
CDH11	NR2F1-AS1 0	.749087091967473 1	2.62171e-106
CDH11	NR2F2-AS1 0	.600586496444789 3	9.89929e-60
CDH11	PRR34 0.618	650187433037 1.176	8.70948e-52
CDH11	PTPRN2-AS1	0.61304	2.98079e-61
CDH11	RASSF8-AS1	0.638696	6.53756e-68
CDH11	RFPL1S 0.73	0472890164786 5.81	1.36733e-87
CDH11	RNF144A-AS1	0.804164	6.44465e-133
CDH11	SENCR 0.663	83278284104 4.4303	5.82764e-66
CDH11	SETBP1-DT 0	.706705421004599 4	6.22242e-90
CDH11	ZFHX4-AS1 0	.62698143271925 8.	5.75097e-52
CDH11	ZNF582-AS1	0.61569794778793 6	4.99015e-63
CDH11	ZNF667-AS1	0.844846	2.06418e-159
CDH2 A	2M-AS1 0.65	3624535658286 4.36	9.83163e-61
CDH2 A	C006262.1 0	.603972001617131 4	8.33018e-60
CDH2 A	C009093.1 0	.657785248188032 2	7.1813e-74
CDH2 A	C009093.2 0	.667793220895085 2	8.3644e-77
CDH2 A	C016747.1 0	.747197119837025 8	1.23895e-106
CDH2 A	C060766.7 0	.641844958519852 8	9.98138e-70
CDH2 A	C078850.1 0	.627263448635224 7	2.40119e-66
CDH2 A	C079298.3 0	.64974479573415 5.	5.99486e-58
CDH2 A	C090559.1 0	.63330384883687 1.	8.50432e-53
CDH2 A	C092376.2 0	.693710015187288 1	4.54736e-85
CDH2 A	C099066.2 0	.778274886492346 4	1.38897e-120
CDH2 A	C104083.1 0	.626747591304446 9	8.65539e-66
CDH2 A	C104825.1 0	.618273035017948 1	4.65466e-63
CDH2 A	C106786.1 0	.746412884970528 1	7.5064e-105
CDH2 A	C110597.1 0	.646546229935515 4	4.58867e-71
CDH2 A	C112721.1 0	.650696128105831 3	6.36742e-74
CDH2 A	C112721.2 0	.718141146691835 3	1.42025e-94
CDH2 A	C114284.1 0	.698712544577761 2	8.84415e-87
CDH2 A	C134312.5 0	.680589722387437 2	9.29757e-81
CDH2 A	C138207.5 0	.60744581350564 7.	1.52914e-48
CDH2 A	CTA2-AS1 0.	660490741457807 4.	3.60991e-61
CDH2 A	L035409.1 0	.62794939102655 4.	7.93724e-52
CDH2 A	L049838.1 0	.653829154817748 3	8.1585e-73
CDH2 A	L136084.2 0	.618539431878273 1	2.55199e-63
CDH2 A	L139220.2 0	.66624415804544 8.	3.53033e-63
CDH2 A	L161785.1 0	.614139664764635 1	5.89997e-62
CDH2 A	L354811.1 0	.723378824167842 3	2.99339e-96
CDH2 A	L356417.2 0	.663843592265769 4	3.975e-76
CDH2 A	L391422.4 0	.634654217334402 8	6.13741e-69
CDH2 A	L691447.2 0	.670804453245016 3	4.10323e-78
CDH2 A	P000695.1 0	.690903361181856 1	2.67258e-84
CDH2 A	P000695.2 0	.636242832403292 3	1.69653e-69
CDH2 A	P001434.1 0	.675504494729737 1	1.88403e-79
CDH2 A	P003548.1 0	.620306242449517 4	4.76801e-64
CDH2 B	X322234.1 0	.644467168872156 1	6.94886e-70
CDH2 E	DIL3-DT 0.6	47194470617086 2.9	3.41505e-58
CDH2 F	AM225B 0.69	9520456241469 1.51	9.65401e-75
CDH2 F	NDC1-IT1 0.	69772199199097 6.3	9.81151e-75
CDH2 G	AS1RR 0.715	342331335721 3.437	3.45754e-82
CDH2 H	OMER3-AS1 0	.634026317953761 1	1.86939e-67
CDH2 L	INC00578 0.	725426828368977 5.	3.97834e-83
CDH2 L	INC00900 0.	631782017987782 4.	6.96929e-54
CDH2 L	INC00968 0.	69717165307433 9.7	3.39956e-74
CDH2 L	INC01048 0.	612139779689037 4.	9.76065e-48
CDH2 L	INC01094 0.	728410783782616 3.	7.48436e-84
CDH2 L	INC01235 0.	640012372960618 2.	8.61866e-55
CDH2 L	INC01415 0.	631375917277584 6.	1.70544e-54
CDH2 L	INC01537 0.	61720107274266 2.7	2.88856e-50
CDH2 L	INC01561 0.	72454425513697 1.1	8.00573e-83
CDH2 L	INC01614 0.	747164362508861 8.	3.89119e-92
CDH2 L	INC01615 0.	68829191020054 9.2	8.847e-72
CDH2 L	INC01638 0.	610714840329147 1.	1.16275e-47
CDH2 L	INC01711 0.	620478439441986 4.	4.7405e-51
CDH2 L	INC01936 0.	629502829960362 1.	8.77017e-52
CDH2 L	INC02015 0.	615578496109254 6.	9.61601e-49
CDH2 L	INC02381 0.	60454068692453 3.5	2.94764e-47
CDH2 L	INC02798 0.	666369452423143 7.	6.56122e-63
CDH2 M	AGI2-AS3 0.	719444388548651 1.	2.11176e-81
CDH2 M	EG3 0.61438	9352460651 1.37811	1.23569e-53
CDH2 M	IR100HG 0.6	88039360433508 1.1	2.49127e-70
CDH2 M	SC-AS1 0.77	3891424071693 5.89	3.75375e-106
CDH2 M	YOSLID 0.77	3821501337523 6.37	3.0847e-106
CDH2 N	R2F1-AS1 0.	612483241626174 4.	9.30059e-49
CDH2 R	ASSF8-AS1 0	.602492012739748 1	9.19221e-60
CDH2 R	NF144A-AS1	0.70511334229479 1	6.94831e-89
CDH2 S	ENCR 0.6281	81478526236 4.1685	2.59323e-56
CDH2 W	NT5A-AS1 0.	611961170495345 5.	5.07643e-48
CDH2 Z	NF667-AS1 0	.726602645613345 1	8.94973e-97
CDH6 A	2M-AS1 0.69	8146968832912 4.51	1.64492e-76
CDH6 A	C008537.2 0	.63572985048068 4.	1.46439e-54
CDH6 A	C010186.3 0	.602134410867697 1	3.28748e-59
CDH6 A	C012409.3 0	.603012922771869 8	2.00031e-60
CDH6 A	C016747.1 0	.660172815145628 5	4.12504e-75
CDH6 A	C026356.1 0	.609772875002273 1	8.99973e-61
CDH6 A	C027237.3 0	.6404021282186 2.2	3.90555e-56
CDH6 A	C060766.4 0	.653580235800335 4	4.99919e-73
CDH6 A	C060766.7 0	.71190581643691 6.	2.36241e-78
CDH6 A	C064875.1 0	.611958486665971 5	5.16047e-62
CDH6 A	C079921.1 0	.611669548989479 6	4.99439e-62
CDH6 A	C087477.2 0	.608543564923886 3	7.93309e-61
CDH6 A	C092376.2 0	.7489490461229 1.4	4.68643e-93
CDH6 A	C093010.2 0	.669849813014298 6	6.93081e-78
CDH6 A	C093278.2 0	.646145455877926 5	7.72518e-71
CDH6 A	C104083.1 0	.675921132857858 8	7.98829e-80
CDH6 A	C104117.3 0	.656981243934038 4	6.64952e-74
CDH6 A	C104825.1 0	.680464082142983 3	2.13342e-81
CDH6 A	C106881.1 0	.62266700075666 1.	1.17438e-50
CDH6 A	C107959.1 0	.630840629684758 8	3.35447e-67
CDH6 A	C108463.2 0	.647699504211841 2	1.16327e-71
CDH6 A	C109587.1 0	.625257475190776 2	4.03608e-65
CDH6 A	C110597.1 0	.662614923222273 1	2.28949e-76
CDH6 A	C114284.1 0	.689378452765205 4	6.5634e-85
CDH6 A	C121247.1 0	.669543561742102 8	3.04919e-78
CDH6 A	C138207.4 0	.613313124121182 2	5.50408e-62
CDH6 A	C234775.3 0	.612057274555663 5	2.14965e-62
CDH6 A	CTA2-AS1 0.	699306213073019 1.	8.01521e-74
CDH6 A	DAMTS9-AS2	0.63302336070076 2	1.97881e-67
CDH6 A	L031670.1 0	.611715489329896 6	3.3217e-62
CDH6 A	L035409.1 0	.608640088309593 3	5.93263e-61
CDH6 A	L035530.2 0	.602831726380892 9	5.95205e-61
CDH6 A	L122035.1 0	.668475888204362 1	7.58553e-77
CDH6 A	L139220.2 0	.613659359929476 2	9.27643e-63
CDH6 A	L354811.1 0	.65360543077915 4.	4.25469e-59
CDH6 A	L513534.2 0	.621466687683218 2	2.66359e-64
CDH6 A	L691447.2 0	.621441996234577 2	2.99493e-64
CDH6 A	P000662.1 0	.651415415602559 1	8.75742e-72
CDH6 A	P000766.1 0	.658469159317299 1	7.146e-74
CDH6 A	P001528.1 0	.633979606636072 1	2.21553e-67
CDH6 A	P003548.1 0	.623132243146556 8	4.88468e-65
CDH6 A	TP2B1-AS1 0	.664163239045051 3	5.28092e-76
CDH6 B	NC2-AS1 0.6	03123547803578 7.7	1.56467e-47
CDH6 B	X322234.1 0	.639579862611351 3	7.5617e-69
CDH6 C	ASC15 0.649	725114370667 5.671	8.65359e-61
CDH6 C	HROMR 0.629	268539425386 2.162	8.74392e-55
CDH6 D	NM3OS 0.666	482668754142 7.076	2.78074e-66
CDH6 D	UBR 0.60646	3948861861 1.21339	4.76878e-51
CDH6 E	DIL3-DT 0.6	45358044172401 9.5	7.63621e-58
CDH6 E	NTPD1-AS1 0	.69626936254289 1.	9.77175e-72
CDH6 F	AM225B 0.61	094099183104 9.822	3.51269e-52
CDH6 F	BXO30-DT 0.	603450774806674 6.	4.43077e-46
CDH6 F	NDC1-IT1 0.	600869207546931 2.	6.55826e-46
CDH6 G	AS1RR 0.631	49943306636 5.5806	3.25646e-57
CDH6 I	L12A-AS1 0.	636530396773194 2.	5.237e-54
CDH6 L	AMC1-AS1 0.	613729654853931 2.	1.034e-49
CDH6 L	INC00506 0.	616286369619544 4.	6.29792e-49
CDH6 L	INC00578 0.	651369990174646 1.	9.32537e-58
CDH6 L	INC00987 0.	626863794403891 9.	2.0181e-53
CDH6 L	INC01415 0.	709677161486948 3.	9.93572e-77
CDH6 L	INC01578 0.	625470839101761 2.	1.16489e-52
CDH6 M	AGI2-AS3 0.	756047357372848 1.	1.46813e-95
CDH6 M	BNL1-AS1 0.	609031294814626 2.	8.84317e-47
CDH6 M	EF2C-AS1 0.	603893948563429 5.	4.58343e-47
CDH6 M	EG3 0.66794	0228357267 2.55924	1.15739e-68
CDH6 M	IR100HG 0.7	01703887167534 2.6	6.00266e-75
CDH6 M	IR99AHG 0.6	05828954873785 1.7	2.76369e-47
CDH6 M	SC-AS1 0.75	5469059476911 2.07	6.27453e-98
CDH6 N	EXN-AS1 0.6	26475455839607 1.1	6.12007e-52
CDH6 N	R2F1-AS1 0.	693526922616722 1.	6.76644e-71
CDH6 N	R2F2-AS1 0.	682600278000283 6.	6.37048e-68
CDH6 O	SMR-AS1 0.6	06865350150765 9.7	1.12808e-49
CDH6 P	PM1F-AS1 0.	612854968674385 3.	3.12066e-48
CDH6 P	RR34 0.6390	07323526954 5.3800	2.26478e-59
CDH6 R	AP2C-AS1 0.	67908028246538 8.8	6.27677e-68
CDH6 R	ASSF8-AS1 0	.654941059288271 1	8.23351e-73
CDH6 R	FPL1S 0.666	73198485146 5.9488	1.58349e-67
CDH6 S	ENCR 0.6052	11391355184 2.4342	1.67372e-50
CDH6 S	OS1-IT1 0.6	15240125047059 8.4	5.72383e-50
CDH6 S	TARD4-AS1 0	.617911297919955 1	8.08039e-63
CDH6 T	RAF3IP2-AS1	0.653448	4.9131e-72
CDH6 Z	97989.1 0.6	2739675577679 6.68	3.12416e-54
CDH6 Z	NF667-AS1 0	.67539038395539 1.	2.90265e-65
COL11A	1 AC006262.	1 0.66049046204143	5 4.36181931137288e-74
COL11A	1 AC009093.	1 0.65667179626843	9 5.74037004094766e-73
COL11A	1 AC009093.	2 0.62742813632566	9 6.55832751531268e-65
COL11A	1 AC016747.	1 0.71360137716558	1.50041e-91
COL11A	1 AC027288.	3 0.64615319893185	3 5.74381284023629e-70
COL11A	1 AC079298.	3 0.66484555097727	5 2.20260542124524e-75
COL11A	1 AC090559.	1 0.63964419287548	9 3.60738127546944e-68
COL11A	1 AC092376.	2 0.64589435330898	8 6.78485286673065e-70
COL11A	1 AC099066.	2 0.77578251887687	7 7.03609654079095e-118
COL11A	1 AC106786.	1 0.74715677994103	8 8.45173032851434e-105
COL11A	1 AC112721.	1 0.61107618889180	3 9.09828665010149e-61
COL11A	1 AC112721.	2 0.7208388489313	3.04573e-94
COL11A	1 AC114284.	1 0.64245870689407	7 6.09668603424257e-69
COL11A	1 AC134312.	5 0.78055119240384	6 3.01314491226403e-120
COL11A	1 AL139393.	3 0.65349211403643	9 4.77024711794573e-72
COL11A	1 AL354811.	1 0.67311949809167	7 6.57807219340757e-78
COL11A	1 AL356417.	2 0.65213480232947	7 1.16873783796711e-71
COL11A	1 AL691447.	2 0.61927159131769	8.19437e-63
COL11A	1 AP000695.	1 0.69143593412298	1 8.41995947814312e-84
COL11A	1 AP000695.	2 0.62191488498017	8 1.74105187767639e-63
COL11A	1 EDIL3-DT	0.619353	7.81522e-63
COL11A	1 FAM225B 0	.655932203953457 9	4.15302e-74
COL11A	1 GAS1RR 0.	602176619064956 1.	2.98333e-45
COL11A	1 LINC00578	0.638526	7.27279e-68
COL11A	1 LINC00900	0.614081	1.64461e-61
COL11A	1 LINC00968	0.674628	2.23218e-78
COL11A	1 LINC01048	0.606625	1.10954e-59
COL11A	1 LINC01094	0.7165	1.28232e-92
COL11A	1 LINC01561	0.846401	1.42405e-160
COL11A	1 LINC01614	0.815622	1.04483e-139
COL11A	1 LINC01615	0.764168	2.39041e-112
COL11A	1 LINC01638	0.603544	6.12002e-59
COL11A	1 LINC01711	0.617379	2.46126e-62
COL11A	1 LINC02381	0.635798	3.97616e-67
COL11A	1 LINC02544	0.667462	3.575e-76
COL11A	1 MAGI2-AS3	0.604795	3.06585e-59
COL11A	1 MSC-AS1 0	.726710684355559 1	7.20726e-97
COL11A	1 MYOSLID 0	.642521595926608 5	8.57995e-70
COL11A	1 RNF144A-A	S1 0.7404001985291	14 5.74599619342535e-102
COL11A	1 ZNF667-AS	1 0.64251136820433	2 5.89617109340439e-69
COL12A	1 AC004817.	3 0.61664571815487	8 3.76236334928164e-62
COL12A	1 AC007406.	3 0.61276090852533	7 3.49442272194393e-61
COL12A	1 AC007998.	3 0.61497710342724	9.83685e-62
COL12A	1 AC009093.	1 0.66168020820132	6 1.93901061218697e-74
COL12A	1 AC009093.	2 0.62820793282639	4.10262e-65
COL12A	1 AC016747.	1 0.73819098123093	8 4.63862289912095e-101
COL12A	1 AC060766.	7 0.66191966118406	6 1.64635103469789e-74
COL12A	1 AC079298.	3 0.61843236219021	5 1.33584065557184e-62
COL12A	1 AC090559.	1 0.68695721731846	2.55005e-82
COL12A	1 AC092376.	2 0.72400787619974	1 1.89538299135377e-95
COL12A	1 AC093278.	2 0.64940217187516	4 7.00147945536277e-71
COL12A	1 AC099066.	2 0.80088612228893	8 4.67292052783673e-131
COL12A	1 AC104083.	1 0.61958784235283	2 6.81348481013318e-63
COL12A	1 AC106786.	1 0.74557349879483	5 3.96933892409584e-104
COL12A	1 AC107959.	1 0.62265886930285	5 1.12281536355013e-63
COL12A	1 AC110597.	1 0.66319309115860	7 6.879027430105e-75
COL12A	1 AC112721.	1 0.67719344778864	1 3.50311368163112e-79
COL12A	1 AC112721.	2 0.80692799977078	9 1.63414451587334e-134
COL12A	1 AC114284.	1 0.83855417859507	2 7.69583020418297e-155
COL12A	1 AC134312.	5 0.77948016976499	4 1.03774097880932e-119
COL12A	1 AL035409.	1 0.61683815772623	1 3.3663692115792e-62
COL12A	1 AL109741.	1 0.60929087615796	2 2.4925113985273e-60
COL12A	1 AL135818.	2 0.64782234042568	3 1.95446826032494e-70
COL12A	1 AL136084.	2 0.71171117830419	7 7.33937717216217e-91
COL12A	1 AL139393.	3 0.62201116297072	6 1.64508314564211e-63
COL12A	1 AL157702.	2 0.62290263605942	2 9.72250137734545e-64
COL12A	1 AL354811.	1 0.77834395702211	3.82435e-119
COL12A	1 AL356417.	2 0.62936653081206	1 2.03839860522949e-65
COL12A	1 AL391422.	4 0.63188276081715	9 4.41676058088746e-66
COL12A	1 AL691447.	2 0.72438107314170	8 1.36321131781473e-95
COL12A	1 AP000695.	1 0.66887993250557	5 1.32438349371541e-76
COL12A	1 AP000695.	2 0.60672879345179	2 1.04688357470325e-59
COL12A	1 AP001189.	3 0.62967178453592	6 1.69449477382535e-65
COL12A	1 AP001434.	1 0.66731546386120	6 3.96045007266146e-76
COL12A	1 BX322234.	1 0.60816078097060	4 4.70163315537142e-60
COL12A	1 DIRC1 0.7	21336632562237 1.9	7.40892e-82
COL12A	1 EDIL3-DT	0.610647	1.16004e-60
COL12A	1 FAM225B 0	.694730680751015 6	5.79968e-86
COL12A	1 FNDC1-IT1	0.633701	1.45009e-66
COL12A	1 GAS1RR 0.	63053286585538 1.0	5.04257e-54
COL12A	1 HIF1A-AS1	0.649891	5.09064e-71
COL12A	1 LINC00578	0.732785	7.04245e-99
COL12A	1 LINC00900	0.608552	3.7747e-60
COL12A	1 LINC00968	0.727675	7.26068e-97
COL12A	1 LINC01094	0.704385	3.06153e-88
COL12A	1 LINC01235	0.636979	1.90943e-67
COL12A	1 LINC01415	0.70594	8.64015e-89
COL12A	1 LINC01561	0.757359	2.98257e-109
COL12A	1 LINC01614	0.673688	4.38249e-78
COL12A	1 LINC01615	0.770958	1.52989e-115
COL12A	1 LINC01936	0.671246	2.49388e-77
COL12A	1 LINC02381	0.625331	2.30041e-64
COL12A	1 LINC02798	0.600094	4.05289e-58
COL12A	1 MAGI2-AS3	0.689993	2.54305e-83
COL12A	1 MEG3 0.63	2693845133414 2.68	9.67141e-55
COL12A	1 MSC-AS1 0	.796251449349717 1	7.4214e-129
COL12A	1 MYOSLID 0	.720224542753974 5	1.94404e-95
COL12A	1 NR2F1-AS1	0.62011	5.02261e-63
COL12A	1 RNF144A-A	S1 0.7810322041267	17 1.72515162473005e-120
COL12A	1 SDK1-AS1	0.675931	8.73694e-79
COL12A	1 SENCR 0.6	36311748206585 2.8	9.0659e-55
COL12A	1 WNT5A-AS1	0.810835	8.17594e-137
COL12A	1 ZNF667-AS	1 0.68319883600432	2 4.25589152261947e-81
COL16A	1 AC007998.	3 0.69358021949360	7 1.6087843233946e-84
COL16A	1 AC026523.	1 0.74787506861880	4 4.17375118327341e-105
COL16A	1 AL356417.	2 0.64139531056191	9 1.19609089691731e-68
COL16A	1 AP001189.	3 0.60688404830304	9 9.60045921545254e-60
COL16A	1 LINC00578	0.636789	2.14878e-67
COL16A	1 LINC00676	0.720302	4.8548e-94
COL16A	1 LINC00923	0.613399	2.42783e-61
COL16A	1 LINC01079	0.633572	1.56939e-66
COL16A	1 LINC01615	0.611496	7.17119e-61
COL16A	1 LINC01936	0.723873	2.13544e-95
COL16A	1 PEF1-AS1	0.701668	2.73773e-87
COL1A1	AC005291.2	0.619341	7.86934e-63
COL1A1	AC007998.3	0.620622	3.72161e-63
COL1A1	AC016747.1	0.728509	3.43114e-97
COL1A1	AC079298.3	0.645885	6.82735e-70
COL1A1	AC080038.1	0.628235	4.03655e-65
COL1A1	AC090559.1	0.69654	1.59936e-85
COL1A1	AC093278.2	0.638407	7.83669e-68
COL1A1	AC099066.2	0.768263	2.9207e-114
COL1A1	AC106786.1	0.791414	7.15729e-126
COL1A1	AC112721.2	0.67218	1.2854e-77
COL1A1	AC113346.1	0.608243	4.48949e-60
COL1A1	AC114284.1	0.678191	1.696e-79
COL1A1	AC134312.5	0.863294	4.37887e-174
COL1A1	AC147067.2	0.628615	3.20908e-65
COL1A1	AL109741.1	0.628689	3.07049e-65
COL1A1	AL135818.2	0.670522	4.16291e-77
COL1A1	AL136084.2	0.69654	1.59897e-85
COL1A1	AL139393.3	0.685304	8.84057e-82
COL1A1	AL161785.1	0.674115	3.22747e-78
COL1A1	AL354811.1	0.693428	1.81045e-84
COL1A1	AL356417.2	0.709604	4.24177e-90
COL1A1	AL391422.4	0.666752	5.86536e-76
COL1A1	AL691447.2	0.648487	1.2698e-70
COL1A1	AP000695.1	0.728601	3.15992e-97
COL1A1	AP000695.2	0.625739	1.80356e-64
COL1A1	AP001189.3	0.679877	4.94599e-80
COL1A1	AP001471.1	0.602835	9.0418e-59
COL1A1	DIRC1 0.61	5782015116946 6.19	1.90101e-53
COL1A1	FAM225A 0.	619351294271533 7.	8.22134e-50
COL1A1	FAM225B 0.	699971881622447 1.	6.12753e-74
COL1A1	HOMER3-AS1	0.618793	1.08307e-62
COL1A1	LINC00578	0.657258	3.87538e-73
COL1A1	LINC00900	0.616229	4.78457e-62
COL1A1	LINC00968	0.706815	4.22555e-89
COL1A1	LINC01048	0.630406	1.08552e-65
COL1A1	LINC01094	0.676122	7.61097e-79
COL1A1	LINC01235	0.617297	2.58079e-62
COL1A1	LINC01561	0.745233	5.5276e-104
COL1A1	LINC01614	0.740501	5.22042e-102
COL1A1	LINC01615	0.834382	6.46886e-152
COL1A1	LINC01638	0.607024	8.87959e-60
COL1A1	LINC01711	0.643235	3.72203e-69
COL1A1	LINC01936	0.668716	1.4856e-76
COL1A1	LINC02381	0.700001	1.03706e-86
COL1A1	LINC02544	0.614023	1.69939e-61
COL1A1	LINC02611	0.623951	5.22702e-64
COL1A1	LNCOG 0.63	6608696372724 2.40	3.87772e-56
COL1A1	MIR1915HG	0.61588	5.85109e-62
COL1A1	MSC-AS1 0.	68302345607255 4.8	4.82365e-69
COL1A1	MYOSLID 0.	67156862407158 1.9	8.42658e-66
COL1A1	PDE2A-AS2	0.620534	3.91845e-63
COL1A1	PELATON 0.	627531546933273 6.	1.63241e-52
COL1A1	RNF144A-AS	1 0.79807101701547	3 1.73595518001562e-129
COL1A1	ST3GAL6-AS	1 0.60452150279296	6 3.56713673773678e-59
COL1A1	WNT5A-AS1	0.720241	5.12276e-94
COL1A1	ZNF667-AS1	0.697285	8.90263e-86
COL1A2	AC005291.2	0.650916	2.60346e-71
COL1A2	AC007998.3	0.63452	8.75932e-67
COL1A2	AC009093.2	0.605126	2.55242e-59
COL1A2	AC016747.1	0.766375	2.2495e-113
COL1A2	AC060766.7	0.615856	5.934e-62
COL1A2	AC079298.3	0.661608	2.03725e-74
COL1A2	AC080038.1	0.654704	2.13475e-72
COL1A2	AC090559.1	0.712885	2.74203e-91
COL1A2	AC092376.2	0.644045	2.21993e-69
COL1A2	AC093278.2	0.667344	3.88172e-76
COL1A2	AC099066.2	0.782371	3.62587e-121
COL1A2	AC104083.1	0.636531	2.52209e-67
COL1A2	AC106786.1	0.838249	1.2675e-154
COL1A2	AC107959.1	0.608783	3.3161e-60
COL1A2	AC112721.2	0.692457	3.83676e-84
COL1A2	AC114284.1	0.713846	1.22089e-91
COL1A2	AC134312.5	0.86836	1.7052e-178
COL1A2	AC138207.5	0.606908	9.47261e-60
COL1A2	AC144831.1	0.606146	1.44839e-59
COL1A2	AC147067.2	0.606227	1.38477e-59
COL1A2	AL049775.1	0.629847	1.52386e-65
COL1A2	AL109741.1	0.645086	1.14004e-69
COL1A2	AL135818.2	0.678082	1.83663e-79
COL1A2	AL136084.2	0.675681	1.04627e-78
COL1A2	AL139393.3	0.742405	8.47668e-103
COL1A2	AL161785.1	0.688622	7.22855e-83
COL1A2	AL354811.1	0.731065	3.39231e-98
COL1A2	AL356417.2	0.733643	3.19808e-99
COL1A2	AL391422.4	0.697063	1.05997e-85
COL1A2	AL691447.2	0.677591	2.62548e-79
COL1A2	AP000695.1	0.7525946382526 3	8.10715e-108
COL1A2	AP000695.2	0.634138	1.10781e-66
COL1A2	AP001189.3	0.731576	2.12929e-98
COL1A2	AP001471.1	0.607279	7.69967e-60
COL1A2	AP003071.4	0.625422	2.17886e-64
COL1A2	DIRC1 0.63	4500630723762 8.86	2.23282e-57
COL1A2	FAM225A 0.	630028182998146 1.	3.65313e-53
COL1A2	FAM225B 0.	72575352496855 4.0	3.77912e-84
COL1A2	HOMER3-AS1	0.641856	8.9366e-69
COL1A2	LINC00519	0.6330517207088 2.	1.59989e-54
COL1A2	LINC00578	0.714046	1.03091e-91
COL1A2	LINC00900	0.657239	3.92485e-73
COL1A2	LINC00968	0.722952	4.80098e-95
COL1A2	LINC00987	0.619484	7.24086e-63
COL1A2	LINC01048	0.637939	1.05e-67
COL1A2	LINC01094	0.707476	2.45764e-89
COL1A2	LINC01140	0.6014873904049 1.	8.9416e-45
COL1A2	LINC01235	0.606933	9.34401e-60
COL1A2	LINC01415	0.619534	7.03053e-63
COL1A2	LINC01561	0.766753	1.49693e-113
COL1A2	LINC01614	0.75533	2.38665e-108
COL1A2	LINC01615	0.847009	4.96684e-161
COL1A2	LINC01638	0.637185	1.67951e-67
COL1A2	LINC01705	0.626548	1.11155e-64
COL1A2	LINC01711	0.677385	3.0486e-79
COL1A2	LINC01936	0.721549	1.64058e-94
COL1A2	LINC02381	0.709055	6.68444e-90
COL1A2	LINC02544	0.62254913178017 1	1.97953e-64
COL1A2	LINC02611	0.64146005213422 1	1.48098e-69
COL1A2	LINC02798	0.600299	3.62482e-58
COL1A2	LNCOG 0.63	6402799939068 2.73	1.8088e-57
COL1A2	MIR1915HG	0.617886	1.83488e-62
COL1A2	MSC-AS1 0.	735304138849238 6.	8.84154e-87
COL1A2	MYOSLID 0.	672251393106474 1.	2.21407e-64
COL1A2	NR2F1-AS1	0.603434	6.50129e-59
COL1A2	PDE2A-AS2	0.617507	2.28585e-62
COL1A2	PELATON 0.	628948662566788 2.	6.24208e-52
COL1A2	RNF144A-AS	1 0.82419865454054	6 4.15275628121095e-145
COL1A2	SENCR 0.61	1210712973017 8.43	7.7076e-51
COL1A2	ST3GAL6-AS	1 0.63923721001119	5 4.65769537950639e-68
COL1A2	WNT5A-AS1	0.718117	3.20822e-93
COL1A2	ZNF667-AS1	0.749951	5.3593e-106
COL3A1	AC005291.2	0.622806	1.02908e-63
COL3A1	AC007406.3	0.602517	1.07691e-58
COL3A1	AC007998.3	0.664307	3.19452e-75
COL3A1	AC016747.1	0.754258	7.10172e-108
COL3A1	AC021594.1	0.627991	4.67516e-65
COL3A1	AC025048.1	0.614369	1.39433e-61
COL3A1	AC060766.7	0.606026	1.54862e-59
COL3A1	AC079298.3	0.671696	1.81227e-77
COL3A1	AC080038.1	0.619699	6.38698e-63
COL3A1	AC090559.1	0.724381	1.36387e-95
COL3A1	AC092376.2	0.624826	3.1077e-64
COL3A1	AC093278.2	0.673703	4.33563e-78
COL3A1	AC099066.2	0.790261	2.93577e-125
COL3A1	AC104083.1	0.60568	1.87721e-59
COL3A1	AC106786.1	0.784958	1.72493e-122
COL3A1	AC112721.2	0.703399	6.80032e-88
COL3A1	AC113346.1	0.610248	1.45315e-60
COL3A1	AC114284.1	0.738787	2.64708e-101
COL3A1	AC134312.5	0.829409	1.55536e-148
COL3A1	AC144831.1	0.614389	1.37802e-61
COL3A1	AC147067.2	0.622865	9.94291e-64
COL3A1	AL049775.1	0.621205	2.64286e-63
COL3A1	AL109741.1	0.658586	1.58455e-73
COL3A1	AL135818.2	0.687537	1.64547e-82
COL3A1	AL136084.2	0.735722	4.66883e-100
COL3A1	AL139393.3	0.677373	3.07608e-79
COL3A1	AL161785.1	0.69666	1.45473e-85
COL3A1	AL354811.1	0.736001	3.60234e-100
COL3A1	AL356417.2	0.710001	3.05232e-90
COL3A1	AL391422.4	0.67116	2.65033e-77
COL3A1	AL691447.2	0.691364	8.90067e-84
COL3A1	AP000695.1	0.727596	7.7906e-97
COL3A1	AP000695.2	0.615958	5.59493e-62
COL3A1	AP001189.3	0.679417	6.92752e-80
COL3A1	AP001471.1	0.611639	6.61437e-61
COL3A1	AP003071.4	0.603788	5.3503e-59
COL3A1	DIRC1 0.66	1398828851863 2.34	9.61034e-64
COL3A1	FAM225A 0.	620409698692274 4.	2.13677e-50
COL3A1	FAM225B 0.	718479133594042 2.	3.48992e-80
COL3A1	HIF1A-AS1	0.628973	2.58549e-65
COL3A1	HOMER3-AS1	0.62518	2.51747e-64
COL3A1	LINC00578	0.71558	2.80942e-92
COL3A1	LINC00900	0.64462010276472 1	5.36866e-70
COL3A1	LINC00968	0.75103263586331 1	8.24283e-107
COL3A1	LINC00987	0.622113	1.54895e-63
COL3A1	LINC01048	0.658181	2.08251e-73
COL3A1	LINC01094	0.720651	3.58569e-94
COL3A1	LINC01235	0.659939	6.34201e-74
COL3A1	LINC01415	0.635326	5.3231e-67
COL3A1	LINC01561	0.722038	1.06951e-94
COL3A1	LINC01614	0.750864	2.15883e-106
COL3A1	LINC01615	0.831457	6.49548e-150
COL3A1	LINC01638	0.604205	4.24831e-59
COL3A1	LINC01711	0.602469	1.10578e-58
COL3A1	LINC01936	0.716525	1.25567e-92
COL3A1	LINC01960	0.627793	5.26637e-65
COL3A1	LINC02381	0.708002	1.59349e-89
COL3A1	LINC02544	0.607111	8.45847e-60
COL3A1	LINC02611	0.633559	1.58239e-66
COL3A1	LNCOG 0.65	1372893915505 1.92	8.85568e-61
COL3A1	MIR1915HG	0.631315	6.2458e-66
COL3A1	MSC-AS1 0.	733201347374913 4.	8.02878e-86
COL3A1	MYOSLID 0.	701719795147449 2.	6.26312e-74
COL3A1	PDE2A-AS2	0.62322	8.0573e-64
COL3A1	PELATON 0.	621910024554089 1.	7.46042e-50
COL3A1	RNF144A-AS	1 0.82028277996533	8 1.31826587147167e-142
COL3A1	SENCR 0.62	8732473260332 2.99	1.42165e-55
COL3A1	ST3GAL6-AS	1 0.61490597461507	5 1.02469126770147e-61
COL3A1	WNT5A-AS1	0.769899	4.89479e-115
COL3A1	ZNF667-AS1	0.716575	1.20304e-92
COL4A1	AC007406.3	0.813078	3.69302e-138
COL4A1	AC007998.3	0.814535	4.82699e-139
COL4A1	AC016747.1	0.693911	1.24477e-84
COL4A1	AC021594.1	0.608176	4.66271e-60
COL4A1	AC025048.1	0.687453	1.75291e-82
COL4A1	AC026369.2	0.753027	2.46614e-107
COL4A1	AC079921.2	0.630583	9.75015e-66
COL4A1	AC087521.1	0.604667	3.29071e-59
COL4A1	AC090559.1	0.678255	1.61827e-79
COL4A1	AC093278.2	0.837414	4.94057e-154
COL4A1	AC099066.2	0.602061	1.38318e-58
COL4A1	AC104083.1	0.604163	4.35016e-59
COL4A1	AC106786.1	0.662124	1.43193e-74
COL4A1	AC114284.1	0.755857	1.3931e-108
COL4A1	AC134312.5	0.646925	3.49163e-70
COL4A1	AC144831.1	0.616945	3.16472e-62
COL4A1	AC147067.2	0.707603	2.21273e-89
COL4A1	AL049871.1	0.674651	2.19663e-78
COL4A1	AL109741.1	0.777576	9.1934e-119
COL4A1	AL136084.2	0.86856	1.13239e-178
COL4A1	AL157702.2	0.642308	6.70789e-69
COL4A1	AL161785.1	0.660474	4.40993e-74
COL4A1	AL354811.1	0.658446	1.74111e-73
COL4A1	AL355803.1	0.621458	2.27737e-63
COL4A1	AL356417.2	0.63084	8.33998e-66
COL4A1	AL391422.4	0.633049	2.16424e-66
COL4A1	AL513542.1	0.64585	6.97962e-70
COL4A1	AL691447.2	0.683908	2.51046e-81
COL4A1	AP000695.1	0.672701	8.86965e-78
COL4A1	AP001189.3	0.712406	4.09941e-91
COL4A1	AP001471.1	0.628133	4.29164e-65
COL4A1	FAM225A 0.	611011326415851 9.	4.38649e-49
COL4A1	FAM225B 0.	676710945225978 4.	9.70194e-66
COL4A1	HID1-AS1 0	.608391687556441 4	1.30709e-61
COL4A1	LINC00578	0.710264	2.4541e-90
COL4A1	LINC00968	0.618215	1.51616e-62
COL4A1	LINC00987	0.713674	1.41091e-91
COL4A1	LINC01094	0.611768	6.145e-61
COL4A1	LINC01197	0.66175	1.84915e-74
COL4A1	LINC01235	0.756364	8.29154e-109
COL4A1	LINC01415	0.70354041079201 6	6.60955e-90
COL4A1	LINC01537	0.607991	5.17e-60
COL4A1	LINC01615	0.702962	9.67075e-88
COL4A1	LINC01747	0.659783	7.05336e-74
COL4A1	LINC01936	0.739749	1.06631e-101
COL4A1	LINC02202	0.626585	1.0874e-64
COL4A1	LINC02611	0.606165	1.433e-59
COL4A1	LNCOG 0.60	5576443468771 1.98	7.82158e-48
COL4A1	MIR1915HG	0.704591	2.5912e-88
COL4A1	MSC-AS1 0.	670345024309854 4.	7.19102e-64
COL4A1	MYOSLID 0.	680299101884938 3.	6.27569e-67
COL4A1	RNF144A-AS	1 0.71602950259634	7 1.91552454995097e-92
COL4A1	SENCR 0.63	9718781442645 3.44	2.18729e-57
COL4A1	SH3RF3-AS1	0.646394	4.91841e-70
COL4A1	WNT5A-AS1	0.79369	4.30143e-127
COL4A1	Z97192.2 0	.606761330119686 1	2.80612e-61
COL4A1	ZNF667-AS1	0.68789	1.25998e-82
COL4A2	AC004846.1	0.605103	2.58545e-59
COL4A2	AC007406.3	0.756082	1.10642e-108
COL4A2	AC007998.3	0.804752	2.96702e-133
COL4A2	AC008050.1	0.6099947380216 1	6.76544e-61
COL4A2	AC016747.1	0.720763	3.25471e-94
COL4A2	AC025048.1	0.609533	2.17462e-60
COL4A2	AC026369.2	0.708721	8.81035e-90
COL4A2	AC027237.3	0.601123	2.31237e-58
COL4A2	AC079921.2	0.646506	4.57485e-70
COL4A2	AC080038.1	0.608485	3.91951e-60
COL4A2	AC087521.1	0.611643	6.59911e-61
COL4A2	AC090559.1	0.695438	3.78899e-85
COL4A2	AC090825.1	0.614033	1.69022e-61
COL4A2	AC093278.2	0.848925	1.74033e-162
COL4A2	AC104083.1	0.646829	3.71635e-70
COL4A2	AC106786.1	0.735232	7.36149e-100
COL4A2	AC107959.1	0.606685	1.07273e-59
COL4A2	AC114284.1	0.697097	1.03196e-85
COL4A2	AC134312.5	0.665635	1.27514e-75
COL4A2	AC138207.5	0.625194	2.49688e-64
COL4A2	AC144831.1	0.62522	2.45791e-64
COL4A2	AC147067.2	0.69666	1.4554e-85
COL4A2	AL049775.1	0.627924	4.86611e-65
COL4A2	AL049871.1	0.622311	1.3785e-63
COL4A2	AL109741.1	0.787805	5.75349e-124
COL4A2	AL136084.2	0.816971	1.54437e-140
COL4A2	AL157702.2	0.624033	4.97957e-64
COL4A2	AL161785.1	0.689833	2.87518e-83
COL4A2	AL353593.1	0.618226	1.50606e-62
COL4A2	AL354811.1	0.649919	4.9984e-71
COL4A2	AL355803.1	0.61541	7.66964e-62
COL4A2	AL356417.2	0.691987	5.51111e-84
COL4A2	AL391422.4	0.677859	2.16002e-79
COL4A2	AL450326.1	0.623288	7.74336e-64
COL4A2	AL513542.1	0.627726	5.48336e-65
COL4A2	AL691447.2	0.687617	1.54834e-82
COL4A2	AP000695.1	0.704826	2.14074e-88
COL4A2	AP001189.3	0.78921	1.05396e-124
COL4A2	AP001471.1	0.630513	1.01721e-65
COL4A2	AP003071.4	0.65531	1.42576e-72
COL4A2	FAM225A 0.	642923780241879 4.	5.36594e-56
COL4A2	FAM225B 0.	690876557564991 1.	2.93573e-71
COL4A2	HID1-AS1 0	.613390926321322 2	4.39601e-62
COL4A2	HOMER3-AS1	0.626079	1.47172e-64
COL4A2	LINC00578	0.735775	4.44368e-100
COL4A2	LINC00900	0.633382	1.76424e-66
COL4A2	LINC00968	0.608132	4.77773e-60
COL4A2	LINC00987	0.729434	1.48944e-97
COL4A2	LINC01094	0.606432	1.23487e-59
COL4A2	LINC01128	0.600227	3.77078e-58
COL4A2	LINC01197	0.688634	7.1627e-83
COL4A2	LINC01235	0.682827	5.60867e-81
COL4A2	LINC01415	0.675899	8.93972e-79
COL4A2	LINC01615	0.729564	1.324e-97
COL4A2	LINC01679	0.601882	1.52611e-58
COL4A2	LINC01711	0.601253	2.15366e-58
COL4A2	LINC01936	0.791468	6.69625e-126
COL4A2	LINC02202	0.649993	4.7614e-71
COL4A2	LINC02381	0.627002	8.4719e-65
COL4A2	LINC02611	0.649395	7.03371e-71
COL4A2	LNCOG 0.62	6966168380225 8.65	3.95783e-54
COL4A2	MIR1915HG	0.702488	1.41677e-87
COL4A2	MIR497HG 0	.610216384418073 1	4.79424e-61
COL4A2	MSC-AS1 0.	667975101031912 2.	4.97542e-63
COL4A2	MYOSLID 0.	651141739697669 2.	2.44852e-59
COL4A2	RFPL1S 0.6	12906995445049 3.2	1.52947e-49
COL4A2	RNF144A-AS	1 0.73742356339263	6 9.53483842656542e-101
COL4A2	SENCR 0.63	7482333955002 1.39	5.68899e-56
COL4A2	SETBP1-DT	0.607616	6.38005e-60
COL4A2	SH3RF3-AS1	0.665285	1.62451e-75
COL4A2	ST3GAL6-AS	1 0.60004792378682	1 4.1563554254524e-58
COL4A2	WNT5A-AS1	0.748641	1.96093e-105
COL4A2	ZNF582-AS1	0.602838	9.02976e-59
COL4A2	ZNF667-AS1	0.755109	2.98885e-108
COL5A1	AC004846.1	0.610484	1.27198e-60
COL5A1	AC005291.2	0.614548	1.2585e-61
COL5A1	AC007406.3	0.624646	3.4585e-64
COL5A1	AC007998.3	0.631648	5.0977e-66
COL5A1	AC009093.2	0.618353	1.39865e-62
COL5A1	AC016747.1	0.777004	1.76335e-118
COL5A1	AC027237.3	0.600537	3.18411e-58
COL5A1	AC060766.7	0.635612	4.46094e-67
COL5A1	AC079298.3	0.658686	1.48103e-73
COL5A1	AC080038.1	0.651147	2.23717e-71
COL5A1	AC090559.1	0.734478	1.47944e-99
COL5A1	AC092376.2	0.644389	1.78218e-69
COL5A1	AC093278.2	0.691906	5.86365e-84
COL5A1	AC099066.2	0.7844150422915 3	2.80953e-123
COL5A1	AC104083.1	0.617228	2.68719e-62
COL5A1	AC106786.1	0.813941	1.10816e-138
COL5A1	AC107959.1	0.622726	1.07912e-63
COL5A1	AC112721.2	0.727289	1.02625e-96
COL5A1	AC114284.1	0.727823	6.35682e-97
COL5A1	AC134312.5	0.851702	1.2447e-164
COL5A1	AC138207.5	0.631288	6.34709e-66
COL5A1	AC144831.1	0.629757	1.60925e-65
COL5A1	AC147067.2	0.628244	4.01336e-65
COL5A1	AL049775.1	0.613868	1.85779e-61
COL5A1	AL049838.1	0.604541	3.52864e-59
COL5A1	AL109741.1	0.649896	5.07408e-71
COL5A1	AL135818.2	0.686709	3.07454e-82
COL5A1	AL136084.2	0.704433	2.94492e-88
COL5A1	AL139393.3	0.703669	5.46673e-88
COL5A1	AL161785.1	0.694173	1.01566e-84
COL5A1	AL354811.1	0.743238	3.80564e-103
COL5A1	AL356417.2	0.72442	1.3169e-95
COL5A1	AL391422.4	0.701594	2.90387e-87
COL5A1	AL691447.2	0.705787	9.78886e-89
COL5A1	AP000695.1	0.74296	4.97343e-103
COL5A1	AP000695.2	0.649813	5.35625e-71
COL5A1	AP001189.3	0.728998	2.2092e-97
COL5A1	AP001471.1	0.621879	1.77833e-63
COL5A1	AP003071.4	0.601206	2.20941e-58
COL5A1	DIRC1 0.65	7494729133171 3.30	4.57463e-63
COL5A1	FAM225A 0.	645451509267352 9.	1.86232e-58
COL5A1	FAM225B 0.	73041531634683 6.1	2.32674e-86
COL5A1	HOMER3-AS1	0.644925	1.26446e-69
COL5A1	LINC00519	0.616964	3.12961e-62
COL5A1	LINC00578	0.709244	5.71602e-90
COL5A1	LINC00900	0.66512173031177 1	8.19557e-76
COL5A1	LINC00968	0.713496	1.63967e-91
COL5A1	LINC00987	0.629572	1.80012e-65
COL5A1	LINC01048	0.629395	2.00366e-65
COL5A1	LINC01094	0.713242	2.03041e-91
COL5A1	LINC01140	0.609686	1.99511e-60
COL5A1	LINC01235	0.617676	2.07213e-62
COL5A1	LINC01415	0.63081	8.4903e-66
COL5A1	LINC01561	0.741902	1.37178e-102
COL5A1	LINC01614	0.756008	1.19336e-108
COL5A1	LINC01615	0.828233	9.44569e-148
COL5A1	LINC01638	0.633287	1.86912e-66
COL5A1	LINC01711	0.672036	1.42411e-77
COL5A1	LINC01936	0.706207	6.94906e-89
COL5A1	LINC02381	0.724663	1.06193e-95
COL5A1	LINC02544	0.619883	5.73389e-63
COL5A1	LINC02611	0.654227	2.93149e-72
COL5A1	LINC02798	0.60133810501924 2	5.53826e-60
COL5A1	LNCOG 0.65	4097581385405 3.19	3.66777e-62
COL5A1	MAGI2-AS3	0.602937	8.54785e-59
COL5A1	MIR1915HG	0.638823	6.03977e-68
COL5A1	MSC-AS1 0.	751607809038497 1.	2.62565e-94
COL5A1	MYOSLID 0.	71730968968306 6.4	1.49283e-81
COL5A1	NR2F1-AS1	0.605157	2.50898e-59
COL5A1	PDE2A-AS2	0.634498	8.87765e-67
COL5A1	PELATON 0.	640407227160431 2.	2.31873e-55
COL5A1	RFPL1S 0.6	13876936299513 1.8	4.79595e-49
COL5A1	RNF144A-AS	1 0.82399410838498	7 5.63048477590197e-145
COL5A1	SENCR 0.62	6028932259193 1.51	6.71064e-53
COL5A1	ST3GAL6-AS	1 0.61831501213013	1.43015e-62
COL5A1	WNT5A-AS1	0.759457	3.40113e-110
COL5A1	ZNF667-AS1	0.739739	1.07631e-101
COL5A2	AC002091.1	0.601935	1.48238e-58
COL5A2	AC004846.1	0.605931	1.63235e-59
COL5A2	AC005291.2	0.618796	1.08126e-62
COL5A2	AC007406.3	0.611497	7.16856e-61
COL5A2	AC007998.3	0.626552	1.10929e-64
COL5A2	AC009093.1	0.636943	1.95251e-67
COL5A2	AC009093.2	0.646109	5.90939e-70
COL5A2	AC016747.1	0.788617	2.16176e-124
COL5A2	AC060766.7	0.664768	2.32454e-75
COL5A2	AC079298.3	0.702281	1.67359e-87
COL5A2	AC080038.1	0.634523	8.73967e-67
COL5A2	AC090559.1	0.733281	4.46362e-99
COL5A2	AC090825.1	0.61102	9.39413e-61
COL5A2	AC092376.2	0.685246	9.23809e-82
COL5A2	AC093278.2	0.667677	3.07635e-76
COL5A2	AC099066.2	0.81696	1.56798e-140
COL5A2	AC104083.1	0.63598	3.55131e-67
COL5A2	AC106786.1	0.806827	1.87216e-134
COL5A2	AC107959.1	0.630196	1.23305e-65
COL5A2	AC112721.1	0.614598	1.22274e-61
COL5A2	AC112721.2	0.752849	2.94891e-107
COL5A2	AC114284.1	0.759902	2.1397e-110
COL5A2	AC134312.5	0.842825	6.38219e-158
COL5A2	AC138207.5	0.63496	6.67686e-67
COL5A2	AC144831.1	0.6122375169669 4	7.07097e-62
COL5A2	AL049775.1	0.614979	9.82577e-62
COL5A2	AL049838.1	0.608992	2.94855e-60
COL5A2	AL109741.1	0.629778	1.58847e-65
COL5A2	AL135818.2	0.68236	7.92807e-81
COL5A2	AL136084.2	0.672717	8.76491e-78
COL5A2	AL139393.3	0.725154	6.87471e-96
COL5A2	AL161785.1	0.690579	1.62476e-83
COL5A2	AL354811.1	0.763884	3.23277e-112
COL5A2	AL356417.2	0.725587	4.68119e-96
COL5A2	AL391422.4	0.684503	1.61001e-81
COL5A2	AL691447.2	0.704159	3.67858e-88
COL5A2	AP000695.1	0.757851	1.79598e-109
COL5A2	AP000695.2	0.65757	3.14236e-73
COL5A2	AP001189.3	0.703356	7.04025e-88
COL5A2	AP001471.1	0.610132	1.55126e-60
COL5A2	C10orf55 0	.601568396022785 1	8.12002e-59
COL5A2	DIRC1 0.67	3783189582224 4.09	2.62684e-67
COL5A2	EDIL3-DT 0	.60041016621857 3.	4.11839e-45
COL5A2	FAM225A 0.	632054401700093 3.	9.77166e-53
COL5A2	FAM225B 0.	746454152837019 1.	6.81441e-91
COL5A2	FNDC1-IT1	0.635691	4.24648e-67
COL5A2	GAS1RR 0.6	22028766170931 1.6	2.81138e-51
COL5A2	HIF1A-AS1	0.613145	2.80717e-61
COL5A2	HOMER3-AS1	0.638886	5.80609e-68
COL5A2	LINC00519	0.629161	2.30825e-65
COL5A2	LINC00578	0.732063	1.36433e-98
COL5A2	LINC00900	0.68162488314612 1	3.66051e-81
COL5A2	LINC00968	0.749869	5.81124e-106
COL5A2	LINC00987	0.638194	8.953e-68
COL5A2	LINC01048	0.661095	2.8897e-74
COL5A2	LINC01094	0.763443	5.16575e-112
COL5A2	LINC01140	0.611159	8.6823e-61
COL5A2	LINC01235	0.61893	9.99774e-63
COL5A2	LINC01415	0.668551	1.66782e-76
COL5A2	LINC01561	0.776032	5.31011e-118
COL5A2	LINC01614	0.786211	3.88846e-123
COL5A2	LINC01615	0.832726	8.89227e-151
COL5A2	LINC01638	0.627756	5.38556e-65
COL5A2	LINC01705	0.606227	1.38453e-59
COL5A2	LINC01711	0.64854	1.2267e-70
COL5A2	LINC01936	0.703517	6.1815e-88
COL5A2	LINC01960	0.612117	5.04167e-61
COL5A2	LINC02015	0.604444	3.72421e-59
COL5A2	LINC02381	0.705739	1.01843e-88
COL5A2	LINC02544	0.62657888596686 1	9.14701e-66
COL5A2	LINC02611	0.649654	5.94129e-71
COL5A2	LINC02798	0.635395	5.10174e-67
COL5A2	LNCOG 0.63	3787093956869 1.37	5.11768e-55
COL5A2	MAGI2-AS3	0.655397	1.34555e-72
COL5A2	MIR1915HG	0.616652	3.74916e-62
COL5A2	MSC-AS1 0.	787589947661554 7.	4.54121e-111
COL5A2	MYOSLID 0.	720979886395099 2.	6.93862e-81
COL5A2	NR2F1-AS1	0.627939	4.82399e-65
COL5A2	PDE2A-AS2	0.611384	7.64368e-61
COL5A2	PELATON 0.	63456732179602 8.5	5.20118e-56
COL5A2	RFPL1S 0.6	12846600948761 3.3	2.78976e-49
COL5A2	RNF144A-AS	1 0.82977374170456	7 8.85824886201892e-149
COL5A2	SENCR 0.63	8511182674243 7.34	6.33846e-58
COL5A2	ST3GAL6-AS	1 0.64059580822607	8 1.98172145544585e-68
COL5A2	WNT5A-AS1	0.736131	3.19007e-100
COL5A2	ZNF667-AS1	0.742649	6.70766e-103
COL5A3	AC007406.3	0.713591	1.51326e-91
COL5A3	AC007998.3	0.721772	1.34958e-94
COL5A3	AC016747.1	0.607072	8.64346e-60
COL5A3	AC020636.1	0.613593	2.17399e-61
COL5A3	AC021594.1	0.675679	1.0477e-78
COL5A3	AC025048.1	0.77531	1.19938e-117
COL5A3	AC026369.2	0.677297	3.24997e-79
COL5A3	AC090559.1	0.63359	1.55235e-66
COL5A3	AC092746.1	0.603753	5.45456e-59
COL5A3	AC093278.2	0.697919	5.40173e-86
COL5A3	AC099066.2	0.657457	3.39029e-73
COL5A3	AC112721.2	0.643943	2.36924e-69
COL5A3	AC113346.1	0.621005	2.97149e-63
COL5A3	AC114284.1	0.734501	1.44902e-99
COL5A3	AC134312.5	0.735037	8.822e-100
COL5A3	AC145098.1	0.607105	8.48547e-60
COL5A3	AC147067.2	0.705848	9.31397e-89
COL5A3	AL049871.1	0.668015	2.42821e-76
COL5A3	AL109741.1	0.688669	6.97737e-83
COL5A3	AL136084.2	0.865684	3.83512e-176
COL5A3	AL157702.2	0.64607	6.06073e-70
COL5A3	AL161785.1	0.616275	4.66073e-62
COL5A3	AL354811.1	0.616752	3.5384e-62
COL5A3	AL355803.1	0.61971	6.34583e-63
COL5A3	AL513542.1	0.60088	2.63952e-58
COL5A3	AL691447.2	0.627812	5.20803e-65
COL5A3	AP000695.1	0.620555	3.8696e-63
COL5A3	FAM225B 0.	62911923008455 2.3	6.72106e-53
COL5A3	HIF1A-AS1	0.60511983728898 2	5.60985e-60
COL5A3	LINC01127	0.60094	2.55523e-58
COL5A3	LINC01235	0.762179	1.96738e-111
COL5A3	LINC01615	0.705082	1.73828e-88
COL5A3	LINC01747	0.628797	2.87663e-65
COL5A3	MIR1915HG	0.643429	3.28903e-69
[truncated: 7,938 more rows]
